# Supplementary material for: Metabolomic analysis indicated changes in triacylglycerols’ levels as a result of training in Whippet dogs
Source: Sci Rep. 2023 Oct 25;13:18223. doi: 10.1038/s41598-023-45546-w (PMC10600122; doi:10.1038/s41598-023-45546-w)
Supplement: Supplementary file 2 — Supplementary Information 2. [file 41598_2023_45546_MOESM2_ESM.xlsx]

## Sheet: Arkusz1
					Non-traning dogs									Training dogs
Class of metabolites	Symbol (if used)	Full name(s) of metabolite	Number of measurements below the limit of detection	Included in the analysis	1	2	3	4	5	6	7	8	9	1	2	3	4	5	6	7	8	9	10	11	12	13	14	15	16
Acylcarnitines (40)
1	C0	Carnitine	0	YES	43.1	20.1	21	30.6	33	47.1	39.5	32.3	24.8	38	35.4	20.3	30.7	29.3	41.2	42.2	25.3	25.3	30.1	25.4	21.1	28.9	32.1	44.3	23.6
2	C2	Acetylcarnitine	0	YES	2.91	1.58	1.94	2.78	2.12	4.29	4.86	2.96	3.69	1.82	2.7	0.951	1.62	2.02	3.09	1.81	1.97	1.68	1.99	1.39	1.32	3.26	3.46	2.63	2.23
3	C3	Propionoylcarnitine	0	YES	0.163	0.121	0.106	0.101	0.104	0.22	0.121	0.104	0.218	0.247	0.174	0.183	0.272	0.281	0.189	0.325	0.119	0.247	0.201	0.16	0.191	0.095	0.285	0.174	0.219
4	C3-DC (C4-OH)	Malonylcarnitine (Hydroxybutyrylcarnitine)	21	NO	< LOD	< LOD	< LOD	0.042	< LOD	< LOD	< LOD	< LOD	< LOD	< LOD	< LOD	< LOD	< LOD	< LOD	0.041	< LOD	< LOD	< LOD	< LOD	< LOD	< LOD	0.043	0.065	< LOD	< LOD
5	C3-OH	Hydroxypropionylcarnitine	24	NO	< LOD	< LOD	< LOD	< LOD	< LOD	< LOD	< LOD	< LOD	< LOD	< LOD	< LOD	< LOD	< LOD	< LOD	< LOD	< LOD	< LOD	< LOD	< LOD	< LOD	< LOD	0.869	< LOD	< LOD	< LOD
6	C3:1	Propenoylcarnitine	25	NO	< LOD	< LOD	< LOD	< LOD	< LOD	< LOD	< LOD	< LOD	< LOD	< LOD	< LOD	< LOD	< LOD	< LOD	< LOD	< LOD	< LOD	< LOD	< LOD	< LOD	< LOD	< LOD	< LOD	< LOD	< LOD
7	C4	Butyrylcarnitine	0	NO	0.052	0.055	0.061	0.049	0.057	0.063	0.072	0.058	0.059	0.057	0.069	0.05	0.05	0.052	0.075	0.051	0.038	0.068	0.062	0.04	0.053	0.059	0.074	0.05	0.102
8	C4:1	Butenylcarnitine	16	NO	0.001	0.001	< LOD	0.001	< LOD	0.001	0.001	< LOD	0.001	< LOD	< LOD	< LOD	< LOD	< LOD	< LOD	< LOD	< LOD	< LOD	< LOD	< LOD	0.001	0.001	0.001	< LOD	< LOD
9	C5	Valerylcarnitine	0	YES	0.11	0.072	0.061	0.081	0.128	0.103	0.14	0.104	0.098	0.285	0.175	0.087	0.153	0.069	0.303	0.156	0.1	0.172	0.095	0.142	0.092	0.086	0.133	0.119	0.207
10	C5-DC (C6-OH)	Glutarylcarnitine (Hydroxyhexanoylcarnitine)	25	NO	< LOD	< LOD	< LOD	< LOD	< LOD	< LOD	< LOD	< LOD	< LOD	< LOD	< LOD	< LOD	< LOD	< LOD	< LOD	< LOD	< LOD	< LOD	< LOD	< LOD	< LOD	< LOD	< LOD	< LOD	< LOD
11	C5-M-DC	Methylglutarylcarnitine	25	NO	< LOD	< LOD	< LOD	< LOD	< LOD	< LOD	< LOD	< LOD	< LOD	< LOD	< LOD	< LOD	< LOD	< LOD	< LOD	< LOD	< LOD	< LOD	< LOD	< LOD	< LOD	< LOD	< LOD	< LOD	< LOD
12	C5-OH (C3-DC-M)	Hydroxyvalerylcarnitine (Methylmalonylcarnitine)	15	NO	< LOD	< LOD	< LOD	< LOD	< LOD	< LOD	< LOD	< LOD	1.46	< LOD	< LOD	0.528	< LOD	0.539	2.63	2.2	< LOD	1.58	< LOD	< LOD	1.24	< LOD	1.45	0.468	1.14
13	C5:1	Tiglylcarnitine	25	NO	< LOD	< LOD	< LOD	< LOD	< LOD	< LOD	< LOD	< LOD	< LOD	< LOD	< LOD	< LOD	< LOD	< LOD	< LOD	< LOD	< LOD	< LOD	< LOD	< LOD	< LOD	< LOD	< LOD	< LOD	< LOD
14	C5:1-DC	Glutaconylcarnitine	25	NO	< LOD	< LOD	< LOD	< LOD	< LOD	< LOD	< LOD	< LOD	< LOD	< LOD	< LOD	< LOD	< LOD	< LOD	< LOD	< LOD	< LOD	< LOD	< LOD	< LOD	< LOD	< LOD	< LOD	< LOD	< LOD
15	C6 (C4:1-DC)	Hexanoylcarnitine (Fumarylcarnitine)	25	NO	< LOD	< LOD	< LOD	< LOD	< LOD	< LOD	< LOD	< LOD	< LOD	< LOD	< LOD	< LOD	< LOD	< LOD	< LOD	< LOD	< LOD	< LOD	< LOD	< LOD	< LOD	< LOD	< LOD	< LOD	< LOD
16	C6:1	Hexenoylcarnitine	25	NO	< LOD	< LOD	< LOD	< LOD	< LOD	< LOD	< LOD	< LOD	< LOD	< LOD	< LOD	< LOD	< LOD	< LOD	< LOD	< LOD	< LOD	< LOD	< LOD	< LOD	< LOD	< LOD	< LOD	< LOD	< LOD
17	C7-DC	Pimeloylcarnitine	25	NO	< LOD	< LOD	< LOD	< LOD	< LOD	< LOD	< LOD	< LOD	< LOD	< LOD	< LOD	< LOD	< LOD	< LOD	< LOD	< LOD	< LOD	< LOD	< LOD	< LOD	< LOD	< LOD	< LOD	< LOD	< LOD
18	C8	Octanoylcarnitine	14	NO	< LOD	< LOD	0.056	< LOD	0.049	< LOD	< LOD	0.058	0.134	0.062	< LOD	< LOD	< LOD	< LOD	0.095	< LOD	0.073	0.051	< LOD	< LOD	< LOD	< LOD	0.103	0.059	0.074
19	C9	Nonaylcarnitine	25	NO	< LOD	< LOD	< LOD	< LOD	< LOD	< LOD	< LOD	< LOD	< LOD	< LOD	< LOD	< LOD	< LOD	< LOD	< LOD	< LOD	< LOD	< LOD	< LOD	< LOD	< LOD	< LOD	< LOD	< LOD	< LOD
20	C10	Decanoylcarnitine	25	NO	< LOD	< LOD	< LOD	< LOD	< LOD	< LOD	< LOD	< LOD	< LOD	< LOD	< LOD	< LOD	< LOD	< LOD	< LOD	< LOD	< LOD	< LOD	< LOD	< LOD	< LOD	< LOD	< LOD	< LOD	< LOD
21	C10:1	Decenoylcarnitine	25	NO	< LOD	< LOD	< LOD	< LOD	< LOD	< LOD	< LOD	< LOD	< LOD	< LOD	< LOD	< LOD	< LOD	< LOD	< LOD	< LOD	< LOD	< LOD	< LOD	< LOD	< LOD	< LOD	< LOD	< LOD	< LOD
22	C10:2	Decadienoylcarnitine	25	NO	< LOD	< LOD	< LOD	< LOD	< LOD	< LOD	< LOD	< LOD	< LOD	< LOD	< LOD	< LOD	< LOD	< LOD	< LOD	< LOD	< LOD	< LOD	< LOD	< LOD	< LOD	< LOD	< LOD	< LOD	< LOD
23	C12	Dodecanoylcarnitine	1	YES	0.065	0.076	0.055	0.093	0.066	0.081	0.09	0.085	0.088	0.073	0.075	< LOD	0.067	0.104	0.076	0.066	0.061	0.07	0.06	0.061	0.07	0.069	0.075	0.07	0.084
24	C12-DC	Dodecanedioylcarnitine	25	NO	< LOD	< LOD	< LOD	< LOD	< LOD	< LOD	< LOD	< LOD	< LOD	< LOD	< LOD	< LOD	< LOD	< LOD	< LOD	< LOD	< LOD	< LOD	< LOD	< LOD	< LOD	< LOD	< LOD	< LOD	< LOD
25	C12:1	Dodecenoylcarnitine	24	NO	< LOD	< LOD	< LOD	< LOD	< LOD	< LOD	< LOD	< LOD	0.202	< LOD	< LOD	< LOD	< LOD	< LOD	< LOD	< LOD	< LOD	< LOD	< LOD	< LOD	< LOD	< LOD	< LOD	< LOD	< LOD
26	C14	Tetradecanoylcarnitine	21	NO	0.089	< LOD	< LOD	0.098	< LOD	< LOD	< LOD	0.086	< LOD	< LOD	< LOD	< LOD	< LOD	0.102	< LOD	< LOD	< LOD	< LOD	< LOD	< LOD	< LOD	< LOD	< LOD	< LOD	< LOD
27	C14:1	Tetradecenoylcarnitine	0	YES	0.1	0.086	0.079	0.147	0.061	0.113	0.133	0.132	0.138	0.094	0.078	0.064	0.067	0.188	0.082	0.059	0.098	0.065	0.065	0.084	0.079	0.116	0.109	0.064	0.08
28	C14:1-OH	Hydroxytetradecenoylcarnitine	24	NO	0.069	< LOD	< LOD	< LOD	< LOD	< LOD	< LOD	< LOD	< LOD	< LOD	< LOD	< LOD	< LOD	< LOD	< LOD	< LOD	< LOD	< LOD	< LOD	< LOD	< LOD	< LOD	< LOD	< LOD	< LOD
29	C14:2	Tetradecadienoylcarnitine	25	NO	< LOD	< LOD	< LOD	< LOD	< LOD	< LOD	< LOD	< LOD	< LOD	< LOD	< LOD	< LOD	< LOD	< LOD	< LOD	< LOD	< LOD	< LOD	< LOD	< LOD	< LOD	< LOD	< LOD	< LOD	< LOD
30	C14:2-OH	Hydroxytetradecadienoylcarnitine	24	NO	< LOD	< LOD	< LOD	< LOD	< LOD	< LOD	< LOD	< LOD	< LOD	< LOD	< LOD	< LOD	< LOD	0.049	< LOD	< LOD	< LOD	< LOD	< LOD	< LOD	< LOD	< LOD	< LOD	< LOD	< LOD
31	C16	Hexadecanoylcarnitine	0	YES	0.159	0.131	0.13	0.255	0.138	0.176	0.156	0.173	0.204	0.151	0.112	0.12	0.157	0.226	0.151	0.122	0.154	0.092	0.126	0.121	0.153	0.166	0.183	0.133	0.135
32	C16-OH	Hydroxyhexadecanoylcarnitine	25	NO	< LOD	< LOD	< LOD	< LOD	< LOD	< LOD	< LOD	< LOD	< LOD	< LOD	< LOD	< LOD	< LOD	< LOD	< LOD	< LOD	< LOD	< LOD	< LOD	< LOD	< LOD	< LOD	< LOD	< LOD	< LOD
33	C16:1	Hexadecenoylcarnitine	3	YES	0.079	0.066	0.054	0.089	< LOD	0.073	0.085	0.086	0.094	0.073	< LOD	0.064	0.059	0.163	< LOD	0.069	0.068	0.087	0.056	0.108	0.068	0.074	0.102	0.047	0.069
34	C16:1-OH	Hydroxyhexadecenoylcarnitine	25	NO	< LOD	< LOD	< LOD	< LOD	< LOD	< LOD	< LOD	< LOD	< LOD	< LOD	< LOD	< LOD	< LOD	< LOD	< LOD	< LOD	< LOD	< LOD	< LOD	< LOD	< LOD	< LOD	< LOD	< LOD	< LOD
35	C16:2	Hexadecadienoylcarnitine	25	NO	< LOD	< LOD	< LOD	< LOD	< LOD	< LOD	< LOD	< LOD	< LOD	< LOD	< LOD	< LOD	< LOD	< LOD	< LOD	< LOD	< LOD	< LOD	< LOD	< LOD	< LOD	< LOD	< LOD	< LOD	< LOD
36	C16:2-OH	Hydroxyhexadecadienoylcarnitine	21	NO	< LOD	< LOD	< LOD	< LOD	< LOD	< LOD	< LOD	< LOD	< LOD	< LOD	< LOD	< LOD	< LOD	0.087	< LOD	< LOD	< LOD	0.067	< LOD	0.093	< LOD	< LOD	0.064	< LOD	< LOD
37	C18	Octadecanoylcarnitine	0	YES	0.101	0.082	0.077	0.171	0.096	0.078	0.076	0.088	0.123	0.087	0.056	0.084	0.085	0.128	0.095	0.062	0.072	0.046	0.09	0.055	0.129	0.13	0.107	0.073	0.095
38	C18:1	Octadecenoylcarnitine	0	YES	0.191	0.179	0.17	0.287	0.115	0.181	0.201	0.213	0.312	0.152	0.122	0.129	0.128	0.268	0.131	0.137	0.189	0.119	0.152	0.164	0.176	0.212	0.194	0.152	0.161
39	C18:1-OH	Hydroxyoctadecenoylcarnitine	25	NO	< LOD	< LOD	< LOD	< LOD	< LOD	< LOD	< LOD	< LOD	< LOD	< LOD	< LOD	< LOD	< LOD	< LOD	< LOD	< LOD	< LOD	< LOD	< LOD	< LOD	< LOD	< LOD	< LOD	< LOD	< LOD
40	C18:2	Octadecadienylcarnitine	16	NO	0.075	< LOD	< LOD	0.082	< LOD	0.066	0.067	0.06	0.067	< LOD	< LOD	< LOD	< LOD	< LOD	< LOD	< LOD	0.059	< LOD	0.063	< LOD	< LOD	< LOD	< LOD	0.061	< LOD
Alkaloids (1)
1		Trigonelline	17	NO	< LOD	< LOD	0.296	< LOD	< LOD	< LOD	< LOD	< LOD	< LOD	< LOD	< LOD	0.22	< LOD	0.247	< LOD	< LOD	2.74	< LOD	0.479	0.407	< LOD	0.329	< LOD	0.463	< LOD
Amine Oxides (1)
1	TMAO	Trimethylamine-N Oxide	0	YES	5.19	2.74	1.2	1.99	7.6	2	4.99	2.08	16.6	3.24	5.28	2.87	2.52	2.25	3.06	1.56	2.5	4.54	2.1	3.52	2.76	1.94	2.8	1.24	6.25
Aminoacids (20)
1	Ala	Alanine	0	YES	410	210	311	448	464	255	250	250	296	345	330	483	267	516	396	512	299	280	306	262	361	345	282	557	377
2	Arg	Arginine	0	YES	107	99.2	89.2	70.1	78.2	147	159	74.6	137	172	117	136	73.8	111	74.1	153	131	80.6	96	126	142	82.2	172	113	127
3	Asn	Asparagine	0	YES	46.6	40.6	46.2	37.8	34	51.1	56.1	47.1	51	57	48.3	50.5	38.8	49.8	31.1	63.9	43.5	45.9	35	43	45.5	40.7	63.3	43.3	37.8
4	Asp	Aspartic Acid	0	YES	7.18	9.46	7.07	5.23	5.23	8.66	5.53	7.21	6.49	8.03	6.28	8.33	7.34	14	7.48	8.93	7.52	9.32	18.9	6.96	10.4	7.4	4.98	14.7	13.1
5	Cys	Cysteine	0	YES	42.5	39.3	36.3	42.6	38.1	47.1	25.1	39	39.6	58	46.6	42.7	36.6	66.9	64.7	41.3	51	43.6	58.5	46.5	53.6	63	58.4	57	82.1
6	Gln	Glutamine	0	YES	1175	1121	1159	1172	997	1117	963	1211	1347	1077	945	884	912	1406	787	1211	1147	1042	822	1056	967	1328	1336	760	788
7	Glu	Glutamic Acid	0	YES	35.1	32.2	29.4	31.6	27.4	26.8	25.4	26.2	29.7	22	29.9	20.5	30.2	43	32.2	30.4	28.9	33	50.6	30.5	31.9	22	20.7	34.7	36
8	Gly	Glycine	0	YES	168	202	168	157	206	272	186	218	157	257	143	547	142	442	134	179	205	186	251	162	299	173	275	246	254
9	His	Histidine	0	YES	80.6	62.5	77.7	86.8	63.9	72.1	87.2	67.9	83.8	83.1	84.2	69.8	79	74.3	71.8	86.8	84.5	88.6	69.6	61.9	72.4	73.9	85	87.3	73.4
10	Ile	Isolucine	0	YES	66.8	62.2	49.2	56.4	50.8	62.1	85.6	53.8	84.2	83.5	96.6	69	68.5	65.4	71.3	80.4	55	59.8	76.8	50.8	43.5	45.9	92.3	67.8	44.7
11	Leu	Leucine	0	YES	134	114	89.9	118	92.9	131	161	111	158	155	173	144	127	139	133	153	121	115	132	91.9	79.1	82.8	154	130	90.3
12	Lys	Lysine	0	YES	138	124	98.3	100	107	140	211	107	183	205	196	171	102	138	123	173	109	105	119	110	66.6	110	215	84.1	82.5
13	Met	Methionine	0	YES	51	50.4	59.8	47	39.3	62.1	50	40.7	52.1	71.7	65.3	37.8	38.8	37.1	38	58.8	54.1	50.4	63.4	44.4	58.6	62.5	54.9	90.6	49.7
14	Phe	Phenylalanine	0	YES	56.4	60	54.2	55.8	44.3	58.9	58.9	53.4	58.7	86.5	67	54.5	64.2	63.9	52.1	74.1	67.9	73.9	48.5	72	66.9	41.3	70.4	61.4	57.2
15	Pro	Proline	0	YES	130	104	97.6	115	117	123	113	108	116	143	134	292	90.8	178	97.3	139	121	101	182	91.2	174	117	155	194	163
16	Ser	Serine	0	YES	99.2	98.4	99.4	116	95.5	129	96.9	109	109	114	97.4	150	90.2	149	89	128	92.4	119	137	104	143	104	164	152	172
17	Thr	Threonine	0	YES	210	192	247	200	139	300	237	200	284	322	328	164	213	177	179	323	243	274	230	178	283	250	261	236	218
18	Trp	Tryptophan	0	YES	65.5	46.8	117	74.1	66.8	98	41.9	70	48.9	116	101	61	81.2	104	69.5	86.4	52.3	80.8	133	114	97.8	83.8	104	131	88.5
19	Tyr	Tyrosine	0	YES	44.9	45.7	37.1	41.4	33	56.1	55.1	42.4	53.3	64.5	52.3	49.2	44.4	57.4	40.3	61.7	49.5	51.5	74.6	60.9	59.7	37.1	63.8	63	48.4
20	Val	Valine	0	YES	179	135	120	173	142	173	202	147	223	217	235	169	206	177	190	196	164	147	163	113	117	143	215	157	153
Aminoacids Related (30)
1	1-Met-His	1-Methylhistidine	0	YES	16	12.6	9.16	5.69	14.8	9.68	16.5	16.1	41.2	12.3	18.6	8.3	12	6.18	13.8	24.5	15.3	11.1	14	12.9	10.7	16.5	11.9	9.08	9.22
2	3-Met-His	3-Methylhistidine	0	YES	8.24	6.07	4.34	4.1	7.04	6.8	9.14	7.96	6.95	7.65	52	5.94	30.2	4.48	22.2	37.2	7.24	30.5	17.4	25.9	7.81	6.77	7.22	5.77	9.35
3	5-AVA	5-Aminovaleric acid	0	YES	0.546	0.585	0.379	0.445	0.567	0.367	0.658	0.626	1.29	0.874	2.78	0.84	0.656	0.804	0.319	0.599	1.27	0.568	1.88	0.391	3.42	0.46	0.842	1.64	1.65
4	AABA	α -Aminobutyric acid	0	YES	25.1	16.4	13.8	32.7	21.8	25.6	40.1	23.1	49.1	25.6	47.2	26.5	18	22.6	30.8	34.5	20.4	20	36.1	15.1	11.5	24.1	34.8	14	13.3
5	Ac-Orn	Acetylornithine	25	NO	< LOD	< LOD	< LOD	< LOD	< LOD	< LOD	< LOD	< LOD	< LOD	< LOD	< LOD	< LOD	< LOD	< LOD	< LOD	< LOD	< LOD	< LOD	< LOD	< LOD	< LOD	< LOD	< LOD	< LOD	< LOD
6	ADMA	Asymmetric dimethylarginine	0	YES	1.8	1.77	1.47	1.48	2.04	1.59	2.21	1.83	2.02	2.3	2.13	2.19	1.36	1.78	1.61	2.12	2.23	1.48	1.49	1.73	2.32	1.79	2.34	1.83	2.34
7	alpha-AAA	α-Aminoadipic acid	0	YES	2.08	1.08	0.865	1.35	1.56	1.22	1.49	1.27	1.62	1.35	2.53	2.55	1.5	1.46	1.99	1.53	1.07	1.34	2.38	1.4	1.1	1.63	1.53	3.8	1.36
8	Anserine	Anserine	0	YES	6.82	6.06	5.69	4.9	6.77	6.1	6.63	6.9	4.79	6.58	7.93	9.13	4.74	6.39	5.32	5.85	6.94	5.71	5.83	5.17	9.05	6.41	5.01	6.02	7.67
9	BABA	β-aminobutyric Acid	1	YES	0.044	< LOD	0.046	0.077	0.155	0.165	0.078	0.221	0.08	0.101	0.132	0.128	0.087	0.166	0.214	0.082	0.098	0.1	0.108	0.113	0.158	0.126	0.134	0.092	0.225
10	Betaine	Betaine	0	YES	64.9	80	78.9	50.4	87.5	101	56	60.3	70.9	92.3	59.3	96.4	53	85.5	54.7	56.1	78.6	50.2	73.3	61.5	87.8	76.6	95.5	127	108
11	c4-OH-Pro	cis-4-Hydroxyproline	25	NO	< LOD	< LOD	< LOD	< LOD	< LOD	< LOD	< LOD	< LOD	< LOD	< LOD	< LOD	< LOD	< LOD	< LOD	< LOD	< LOD	< LOD	< LOD	< LOD	< LOD	< LOD	< LOD	< LOD	< LOD	< LOD
12	Carnosine	Carnosine	0	YES	23.3	18.6	17.7	22	19.9	23.2	25.7	25.9	27.8	24	31.7	23.2	18.4	20.6	18	27.4	23.4	22.3	27.4	15.6	28.6	27.7	27.6	21.6	21.6
13	Cit	Citrulline	0	YES	21.9	23.9	25.9	17.8	13.7	17.6	20	18.7	20.2	26.7	24.9	16.1	15.2	22.6	15.4	14.6	40.5	12.6	46.9	18.6	30.9	29.5	22.3	27	27.1
14	Creatinine	Creatinine	0	YES	75.8	74.2	80.9	83	87.5	71.8	70.1	69.5	63	72.6	80.2	89.9	59.9	84.5	70.1	65.5	99.1	60.4	71.1	77.4	109	83.8	68.1	82.4	91.4
15	Cystine	Cystine	0	YES	17.6	13.1	11.8	37.9	27.1	38.8	14.6	32.4	37.8	22.9	22.8	20.7	20.3	26.8	21.1	12.1	17.7	25.2	22.8	13.8	23.7	22.3	21	21.2	21.9
16	DOPA	Dihydroxyphenylalanine	25	NO	< LOD	< LOD	< LOD	< LOD	< LOD	< LOD	< LOD	< LOD	< LOD	< LOD	< LOD	< LOD	< LOD	< LOD	< LOD	< LOD	< LOD	< LOD	< LOD	< LOD	< LOD	< LOD	< LOD	< LOD	< LOD
17	HArg	Homoarginine	0	YES	0.848	0.687	3.67	0.56	0.621	1.19	1.02	0.834	0.553	0.614	0.961	1.1	0.799	0.95	0.792	0.772	4.58	0.739	0.348	1.18	0.689	1.47	0.917	0.457	0.85
18	HCys	Homocysteine	0	YES	16.1	15.4	15.5	10.7	7.48	17.3	4.26	13.1	15.3	16.1	22.1	21.6	19.8	28.8	18.4	20.9	16.2	16.2	15.3	14.1	21.9	13.4	21.3	14.2	38.4
19	Kynurenine	Kynurenine	0	YES	3.23	2.79	7.6	1.58	2.22	4.04	1.88	3.55	2	6.59	5.81	2.25	3.12	4.07	4.2	5.75	1.71	6.08	4.63	4.12	7.92	3.56	3.16	6.38	8.08
20	Met-SO	Methionine sulfoxide	0	YES	1.58	2.1	1.54	1.26	0.806	1.59	1.27	2.05	1.71	1.55	2.02	12.4	1.34	6.89	1.25	1.32	1.97	1.71	2.51	1.54	1.64	1.93	1.31	2.74	1.31
21	Nitro-Tyr	Nitrotyrosine	25	NO	< LOD	< LOD	< LOD	< LOD	< LOD	< LOD	< LOD	< LOD	< LOD	< LOD	< LOD	< LOD	< LOD	< LOD	< LOD	< LOD	< LOD	< LOD	< LOD	< LOD	< LOD	< LOD	< LOD	< LOD	< LOD
22	Orn	Ornithine	0	YES	12.1	10.5	17.1	11.4	8.41	16.4	12.7	12	10.9	14.8	17.3	15.2	10	18.8	9.32	14.9	10.9	10.9	18.6	18.8	14.7	13.9	16.5	14.1	11.3
23	PAG	Phenylacetylglicyne	0	YES	0.968	0.52	0.202	0.487	0.902	0.193	0.271	0.276	0.798	1.02	0.829	0.325	0.427	0.372	0.519	0.532	0.726	0.448	0.903	0.124	1.7	0.412	0.693	0.788	1.15
24	PheAlaBetaine	Phenylalanine betaine	25	NO	< LOD	< LOD	< LOD	< LOD	< LOD	< LOD	< LOD	< LOD	< LOD	< LOD	< LOD	< LOD	< LOD	< LOD	< LOD	< LOD	< LOD	< LOD	< LOD	< LOD	< LOD	< LOD	< LOD	< LOD	< LOD
25	ProBetaine	Proline Betaine	0	YES	0.648	0.272	0.352	0.271	0.407	0.452	0.46	0.507	0.713	0.325	0.646	0.149	0.297	0.151	0.573	0.311	0.482	0.262	0.319	0.223	0.317	0.41	0.292	0.464	0.3
26	Sarcosine	Sarcosine	0	YES	2.72	1.93	1.56	14.1	19	29	11.2	27.1	11.2	13.8	10.7	10.6	8.78	9.41	11	10	11.7	9.4	13.4	12.2	9.42	9.5	10.8	12.5	13.4
27	SDMA	Symmetric dimethylarginine	0	YES	0.391	0.359	0.37	0.339	0.388	0.366	0.319	0.525	0.416	0.446	0.429	0.528	0.249	0.458	0.315	0.463	0.417	0.336	0.319	0.539	0.469	0.451	0.44	0.39	0.493
28	t4-OH-Pro	trans-4-Hydroxyproline	0	YES	26.6	18.2	5.58	12.3	20.2	16.5	10.5	22.6	21.6	27	19.3	157	19.8	74.6	26.8	10.1	19.3	21.4	65.4	9.39	38.8	14.8	24.7	57.6	43.8
29	Taurine	Taurine	0	YES	86.6	70.5	79.3	103	92.7	86.8	75.7	69	84.4	92.7	107	73.7	69.1	109	103	124	67.8	81.8	101	79.7	86.2	73.2	98.6	74.1	111
30	TrpBetaine	Tryptophan betaine	15	NO	< LOD	0.077	1.28	< LOD	< LOD	0.118	0.285	< LOD	0.13	0.121	< LOD	< LOD	< LOD	0.063	0.082	< LOD	< LOD	< LOD	< LOD	< LOD	0.053	0.083	< LOD	< LOD	< LOD
Bile Acids (14)
1	CA	Cholic acid	8	YES	0.01	0.065	0.014	< LOD	< LOD	< LOD	< LOD	0.013	0.026	< LOD	0.115	0.014	0.013	0.107	< LOD	< LOD	0.077	0.012	1.23	0.01	< LOD	0.014	0.127	0.376	0.046
2	CDCA	Chenodeoxycholic acid	2	YES	0.068	0.109	0.018	0.05	0.083	< LOD	0.026	0.04	0.301	0.071	0.112	< LOD	0.17	0.017	0.07	0.031	0.128	0.153	0.256	0.042	0.042	0.017	0.132	0.086	0.084
3	DCA	Deoxycholic Acid	0	YES	0.07	0.104	0.015	0.05	0.076	0.011	0.024	0.036	0.282	0.064	0.117	0.007	0.171	0.014	0.069	0.024	0.12	0.153	0.254	0.037	0.033	0.017	0.127	0.079	0.086
4	GCA	Glycocholic acid	24	NO	< LOD	< LOD	< LOD	< LOD	< LOD	< LOD	< LOD	< LOD	< LOD	< LOD	< LOD	< LOD	< LOD	0.013	< LOD	< LOD	< LOD	< LOD	< LOD	< LOD	< LOD	< LOD	< LOD	< LOD	< LOD
5	GCDCA	Glycochenodeoxycholic acid	24	NO	< LOD	< LOD	0.006	< LOD	< LOD	< LOD	< LOD	< LOD	< LOD	< LOD	< LOD	< LOD	< LOD	< LOD	< LOD	< LOD	< LOD	< LOD	< LOD	< LOD	< LOD	< LOD	< LOD	< LOD	< LOD
6	GDCA	Glycodeoxycholic acid	15	NO	< LOD	< LOD	0.003	0.001	< LOD	< LOD	< LOD	< LOD	< LOD	< LOD	0.001	< LOD	< LOD	0.001	0.002	< LOD	< LOD	0.002	0.002	< LOD	0.001	< LOD	0.001	0.001	< LOD
7	GLCA	Glycolithocholic acid	25	NO	< LOD	< LOD	< LOD	< LOD	< LOD	< LOD	< LOD	< LOD	< LOD	< LOD	< LOD	< LOD	< LOD	< LOD	< LOD	< LOD	< LOD	< LOD	< LOD	< LOD	< LOD	< LOD	< LOD	< LOD	< LOD
8	GLCAS	Glycolithocholic acid sulfate	24	NO	< LOD	< LOD	0.001	< LOD	< LOD	< LOD	< LOD	< LOD	< LOD	< LOD	< LOD	< LOD	< LOD	< LOD	< LOD	< LOD	< LOD	< LOD	< LOD	< LOD	< LOD	< LOD	< LOD	< LOD	< LOD
9	GUDCA	Glycoursodeoxycholic acid	20	NO	< LOD	0.002	< LOD	< LOD	< LOD	< LOD	< LOD	< LOD	< LOD	< LOD	< LOD	< LOD	< LOD	< LOD	< LOD	< LOD	0.002	< LOD	< LOD	< LOD	0.002	0.001	< LOD	< LOD	0.002
10	TCA	Taurocholic Acid	0	YES	0.288	0.131	1.34	3.75	0.3	1.57	0.024	0.127	0.158	0.398	0.773	2.81	0.089	36	2.94	0.181	0.089	1.49	0.766	0.105	0.639	0.145	0.267	2.86	0.176
11	TCDCA	Taurochenodeoxycholic acid	1	YES	0.053	0.031	0.199	0.337	0.048	0.157	< LOD	0.016	0.027	0.048	0.095	0.399	0.009	3.03	0.302	0.019	0.018	0.214	0.116	0.017	0.137	0.018	0.034	0.365	0.024
12	TDCA	Taurodeoxycholic Acid	0	YES	0.162	0.162	0.532	1.49	0.378	0.561	0.019	0.098	0.189	0.635	1.22	1.41	0.226	4.45	3.2	0.117	0.054	2.76	1.24	0.08	0.419	0.076	0.226	2.1	0.117
13	TLCA	Taurolithocholic acid	5	YES	0.006	0.008	0.011	0.016	0.022	0.013	< LOD	< LOD	0.015	0.008	0.028	0.026	0.012	0.007	0.038	< LOD	< LOD	0.059	0.022	0.006	0.011	< LOD	0.004	0.029	0.007
14	TMCA	Tauromurocholic acid	0	YES	0.012	0.019	0.025	0.037	0.092	0.055	0.004	0.043	0.028	0.139	0.271	0.245	0.063	0.574	0.236	0.038	0.016	0.262	0.538	0.076	0.058	0.04	0.065	0.258	0.049
Biogenic Amines (9)
1	beta-Ala	β-Alanine	0	YES	0.973	1.12	1.27	1.59	1.42	1.55	1.08	1.4	1.2	1.49	1.67	1.08	1.65	1.66	1.55	1.15	1.7	1.69	1.53	1.52	1.25	1.43	1.22	1.3	1.49
2	Dopamine	Dopamine	25	NO	< LOD	< LOD	< LOD	< LOD	< LOD	< LOD	< LOD	< LOD	< LOD	< LOD	< LOD	< LOD	< LOD	< LOD	< LOD	< LOD	< LOD	< LOD	< LOD	< LOD	< LOD	< LOD	< LOD	< LOD	< LOD
3	GABA	γ-Aminobutyric acid	1	YES	0.082	0.079	0.093	0.126	0.092	0.094	0.108	0.09	0.107	0.105	0.144	< LOD	0.111	0.151	0.111	0.101	0.113	0.112	0.13	0.082	0.102	0.109	0.092	0.127	0.126
4	Histamine	Histamine	25	NO	< LOD	< LOD	< LOD	< LOD	< LOD	< LOD	< LOD	< LOD	< LOD	< LOD	< LOD	< LOD	< LOD	< LOD	< LOD	< LOD	< LOD	< LOD	< LOD	< LOD	< LOD	< LOD	< LOD	< LOD	< LOD
5	PEA	Phenylethylamine	25	NO	< LOD	< LOD	< LOD	< LOD	< LOD	< LOD	< LOD	< LOD	< LOD	< LOD	< LOD	< LOD	< LOD	< LOD	< LOD	< LOD	< LOD	< LOD	< LOD	< LOD	< LOD	< LOD	< LOD	< LOD	< LOD
6	Putrescine	Putrescine	0	YES	0.439	0.444	0.269	0.366	0.413	0.396	0.411	0.542	0.463	0.554	0.46	0.31	0.436	0.494	0.476	0.399	0.427	0.352	0.482	0.541	0.427	0.308	0.579	0.301	0.554
7	Serotonin	Serotonin	5	YES	< LOD	< LOD	0.109	0.191	< LOD	< LOD	0.093	0.105	0.397	0.176	0.227	0.166	0.133	0.103	0.21	0.261	0.096	< LOD	0.184	0.204	0.222	0.129	0.252	0.118	0.682
8	Spermidine	Spermidine	17	NO	0.393	0.397	< LOD	< LOD	< LOD	< LOD	< LOD	< LOD	0.682	< LOD	< LOD	< LOD	< LOD	0.52	0.485	0.489	< LOD	< LOD	< LOD	< LOD	< LOD	< LOD	0.545	< LOD	0.68
9	Spermine	Spermine	24	NO	< LOD	< LOD	< LOD	< LOD	< LOD	< LOD	< LOD	< LOD	< LOD	< LOD	< LOD	< LOD	< LOD	< LOD	< LOD	< LOD	< LOD	< LOD	< LOD	< LOD	< LOD	< LOD	< LOD	< LOD	0.666
Carboxylic Acids (7)
1	AconAcid	Aconitic acid	0	YES	11.9	8.82	7.52	10	13	7.8	9.47	11.6	10.1	15.1	10.1	12.9	9.37	23.1	14.8	11	14.7	8.65	16.8	10	22.9	24.1	15.8	12.8	20.1
2	DiCA(12:0)	Dodecanedioic acid	16	NO	< LOD	< LOD	< LOD	< LOD	< LOD	< LOD	< LOD	< LOD	< LOD	< LOD	< LOD	< LOD	< LOD	< LOD	< LOD	< LOD	0.898	1.04	1.43	1.25	1.07	1.37	1.54	1.24	1.11
3	DiCA(14:0)	Tetradecanedioic acid	25	NO	< LOD	< LOD	< LOD	< LOD	< LOD	< LOD	< LOD	< LOD	< LOD	< LOD	< LOD	< LOD	< LOD	< LOD	< LOD	< LOD	< LOD	< LOD	< LOD	< LOD	< LOD	< LOD	< LOD	< LOD	< LOD
4	HipAcid	Hippuric acid	25	NO	< LOD	< LOD	< LOD	< LOD	< LOD	< LOD	< LOD	< LOD	< LOD	< LOD	< LOD	< LOD	< LOD	< LOD	< LOD	< LOD	< LOD	< LOD	< LOD	< LOD	< LOD	< LOD	< LOD	< LOD	< LOD
5	Lac	Lactic acid	0	YES	2883	2260	3039	3209	3538	1653	1605	2876	1703	1176	1699	2541	1210	5977	4232	1500	1902	1418	2010	1045	2564	2261	1123	2620	1951
6	OH-GlutAcid	3-Hydroxyglutaric acid	0	YES	6.87	5.92	6.74	6.55	8.06	4.43	4.23	5.89	3.4	6.19	6.24	6.92	5.93	7.34	6.92	9.22	8.08	6.05	6.08	6.73	8.43	13.4	6.66	6.82	6.95
7	Suc	Succinic acid	2	YES	12.1	12.9	14.1	< LOD	10.4	14.8	10.2	18.3	12.3	21.5	21.7	15.5	< LOD	29.6	29.9	23.2	18.8	17.6	16.5	17.4	23.9	19.5	17.2	19.8	27.2
Ceramides (28)
1	Cer(d16:1/18:0)		2	YES	0.097	< LOD	0.062	0.085	0.062	0.057	0.087	0.083	0.103	0.057	0.047	0.053	0.075	0.079	0.051	< LOD	0.071	0.07	0.067	0.046	0.118	0.06	0.069	0.071	0.093
2	Cer(d16:1/20:0)		7	YES	0.063	< LOD	0.06	0.042	< LOD	0.044	0.039	0.058	0.081	0.062	< LOD	< LOD	0.051	< LOD	< LOD	< LOD	0.072	0.054	0.05	0.053	0.089	0.034	0.058	0.052	0.049
3	Cer(d16:1/22:0)		8	YES	0.031	< LOD	0.032	< LOD	0.044	0.05	0.047	0.052	0.033	0.042	< LOD	< LOD	0.055	0.033	< LOD	< LOD	0.097	< LOD	0.034	0.043	0.104	< LOD	0.032	0.058	0.051
4	Cer(d16:1/23:0)		10	NO	0.061	< LOD	< LOD	< LOD	< LOD	0.082	< LOD	0.056	0.062	0.065	< LOD	< LOD	0.101	< LOD	0.061	< LOD	0.112	0.054	0.051	0.062	0.099	0.06	< LOD	0.051	0.089
5	Cer(d16:1/24:0)		10	NO	0.036	< LOD	< LOD	0.052	< LOD	< LOD	0.025	0.03	0.036	0.026	< LOD	< LOD	0.029	0.019	0.029	< LOD	0.028	0.028	< LOD	0.024	0.041	< LOD	0.022	< LOD	0.041
6	Cer(d18:1/14:0)		25	NO	< LOD	< LOD	< LOD	< LOD	< LOD	< LOD	< LOD	< LOD	< LOD	< LOD	< LOD	< LOD	< LOD	< LOD	< LOD	< LOD	< LOD	< LOD	< LOD	< LOD	< LOD	< LOD	< LOD	< LOD	< LOD
7	Cer(d18:1/16:0)		0	YES	0.741	0.49	0.417	0.736	0.414	0.423	0.618	0.517	0.642	0.386	0.494	0.288	0.413	0.548	0.485	0.438	0.959	0.395	0.704	0.577	0.646	0.581	0.679	0.515	0.602
8	Cer(d18:1/ 18:0(OH))		7	YES	1.21	1.01	0.868	1.13	0.726	< LOD	< LOD	0.829	1.12	< LOD	< LOD	< LOD	< LOD	1.12	0.816	0.779	1.6	0.863	0.747	1.1	1.26	< LOD	0.883	0.777	0.706
9	Cer(d18:1/18:0)		0	YES	0.638	0.573	0.47	0.719	0.468	0.451	0.568	0.63	0.916	0.49	0.478	0.349	0.457	0.518	0.592	0.282	0.886	0.584	0.637	0.439	0.691	0.792	0.545	0.431	0.664
10	Cer(d18:1/18:1)		19	NO	< LOD	< LOD	< LOD	0.063	< LOD	< LOD	< LOD	< LOD	< LOD	< LOD	< LOD	< LOD	< LOD	0.064	< LOD	< LOD	< LOD	0.062	0.054	< LOD	0.061	0.068	< LOD	< LOD	< LOD
11	Cer(d18:1/ 20:0(OH))		3	YES	0.726	0.45	0.542	0.668	0.332	0.516	0.469	0.581	0.725	0.547	< LOD	< LOD	0.361	0.357	0.413	0.582	1.17	< LOD	0.728	0.394	0.627	0.409	0.672	0.596	0.531
12	Cer(d18:1/20:0)		0	YES	0.16	0.137	0.116	0.191	0.12	0.126	0.134	0.136	0.301	0.124	0.164	0.081	0.127	0.12	0.151	0.104	0.46	0.127	0.25	0.136	0.229	0.197	0.17	0.129	0.158
13	Cer(d18:1/22:0)		0	YES	0.324	0.298	0.315	0.4	0.372	0.255	0.36	0.325	0.529	0.284	0.329	0.2	0.331	0.216	0.352	0.209	1.63	0.259	0.507	0.375	1.02	0.551	0.325	0.322	0.712
14	Cer(d18:1/23:0)		0	YES	1.03	0.653	0.674	1.1	0.778	0.637	0.665	0.877	0.935	0.772	0.858	0.469	0.897	0.542	0.884	0.526	2.01	0.7	0.988	0.934	1.48	1.17	0.94	0.723	1.22
15	Cer(d18:1/24:0)		0	YES	0.764	0.522	0.531	1	0.717	0.649	0.561	0.64	1.14	0.678	0.734	0.397	0.73	0.377	0.738	0.455	1.57	0.488	0.73	0.72	1.34	1.07	0.977	0.662	1.06
16	Cer(d18:1/24:1)		0	YES	1.17	1.08	0.761	1.07	0.945	0.948	1.17	0.849	2.68	0.88	0.896	0.702	0.791	0.917	0.903	0.64	1.74	0.606	1.45	1.57	1.2	1.02	1.37	0.926	1.28
17	Cer(d18:1/25:0)		24	NO	< LOD	< LOD	< LOD	< LOD	< LOD	< LOD	< LOD	< LOD	< LOD	< LOD	< LOD	< LOD	< LOD	< LOD	< LOD	< LOD	3.18	< LOD	< LOD	< LOD	< LOD	< LOD	< LOD	< LOD	< LOD
18	Cer(d18:1/26:0)		8	YES	< LOD	< LOD	0.042	0.085	0.043	< LOD	0.048	0.05	0.073	< LOD	0.067	< LOD	< LOD	0.059	< LOD	0.059	0.062	0.04	0.039	0.058	0.095	0.078	0.076	< LOD	0.088
19	Cer(d18:1/26:1)		14	NO	0.096	< LOD	< LOD	0.105	< LOD	< LOD	0.102	0.109	0.097	< LOD	< LOD	< LOD	0.099	< LOD	< LOD	< LOD	0.118	< LOD	0.114	0.1	0.16	< LOD	0.123	< LOD	< LOD
20	Cer(d18:2/14:0)		5	YES	0.015	0.011	0.011	0.008	0.009	0.007	< LOD	< LOD	0.009	0.008	0.013	0.012	0.008	< LOD	0.007	< LOD	0.012	0.015	0.01	0.008	0.013	< LOD	0.007	0.021	0.014
21	Cer(d18:2/16:0)		4	YES	0.083	0.074	0.058	0.088	0.06	0.081	0.075	0.089	0.105	0.055	0.048	< LOD	0.046	0.071	0.056	< LOD	0.133	< LOD	0.09	< LOD	0.09	0.097	0.097	0.045	0.109
22	Cer(d18:2/18:0)		0	YES	0.255	0.311	0.193	0.26	0.2	0.19	0.31	0.262	0.339	0.279	0.148	0.132	0.221	0.27	0.18	0.185	0.356	0.186	0.297	0.221	0.351	0.21	0.316	0.161	0.332
23	Cer(d18:2/18:1)		25	NO	< LOD	< LOD	< LOD	< LOD	< LOD	< LOD	< LOD	< LOD	< LOD	< LOD	< LOD	< LOD	< LOD	< LOD	< LOD	< LOD	< LOD	< LOD	< LOD	< LOD	< LOD	< LOD	< LOD	< LOD	< LOD
24	Cer(d18:2/20:0)		1	YES	0.091	0.057	0.077	0.117	0.037	0.059	0.076	0.066	0.063	0.049	0.032	0.03	0.058	0.023	0.054	0.032	0.134	< LOD	0.082	0.081	0.055	0.104	0.059	0.04	0.059
25	Cer(d18:2/22:0)		0	YES	0.065	0.061	0.067	0.091	0.069	0.049	0.038	0.038	0.119	0.112	0.066	0.035	0.051	0.03	0.046	0.029	0.356	0.048	0.094	0.057	0.191	0.072	0.055	0.064	0.172
26	Cer(d18:2/23:0)		0	YES	0.107	0.052	0.054	0.1	0.054	0.051	0.075	0.068	0.088	0.108	0.056	0.03	0.102	0.041	0.072	0.026	0.209	0.049	0.082	0.088	0.135	0.094	0.065	0.045	0.131
27	Cer(d18:2/24:0)		0	YES	0.122	0.068	0.104	0.128	0.084	0.086	0.099	0.054	0.194	0.099	0.093	0.03	0.09	0.068	0.061	0.049	0.203	0.073	0.134	0.085	0.184	0.131	0.071	0.094	0.137
28	Cer(d18:2/24:1)		0	YES	0.21	0.19	0.103	0.185	0.137	0.136	0.163	0.158	0.36	0.178	0.122	0.064	0.146	0.106	0.112	0.049	0.188	0.075	0.169	0.2	0.14	0.152	0.216	0.112	0.161
Cholesteryl Esters (22)
1	CE(14:0)		0	YES	7.78	6.35	2.98	10.3	5.88	8.58	5.63	5.75	7.96	7.32	5.04	2.9	8.09	9.49	7.98	4.13	17.9	5.5	5.11	7.09	8.18	8.08	7.21	4.54	8.86
2	CE(14:1)		0	YES	0.099	0.035	0.034	0.425	0.217	0.122	0.031	0.092	0.045	0.125	0.125	0.072	0.195	0.117	0.168	0.048	0.208	0.132	0.038	0.078	0.085	0.267	0.094	0.051	0.11
3	CE(15:0)		0	YES	10.3	3.69	2.95	9.82	5.87	6.67	6.2	6.07	4.14	11.4	5.57	4.7	9.19	13.1	9.97	4.02	10	7.54	5.42	7.29	10.9	10.2	10.6	6.12	9.88
4	CE(15:1)		7	YES	0.748	0.402	< LOD	0.626	0.571	0.493	0.422	0.615	0.407	0.596	< LOD	< LOD	< LOD	0.682	0.64	< LOD	0.748	0.525	< LOD	0.516	0.455	< LOD	0.509	0.408	0.418
5	CE(16:0)		0	YES	167	158	79.4	215	110	146	135	120	272	114	108	50.9	105	129	119	74.7	237	95.6	128	129	170	136	148	109	114
6	CE(16:1)		0	YES	33.8	29.4	21.9	67	38.1	38.3	28.8	37.1	43.7	33.2	26.9	16.9	38.3	51.9	40.7	15.9	48.5	35.8	26.6	34.3	37.1	59.4	40.6	25.9	29.8
7	CE(17:0)		0	YES	16.4	5.29	5.46	12.8	6.41	8.81	7.6	8.31	6.46	13.8	7.92	5.95	12.8	15.9	14.3	8.11	8.65	11.8	7.79	11.9	16.2	15	18.5	9.79	11
8	CE(17:1)		0	YES	6.01	2.97	2.28	9.72	5.61	4.4	6.65	6.88	5	11.2	5.63	4.5	9.82	13.3	11.7	5.11	6.24	8.91	5	7.8	11.3	13.9	8.77	6.78	7.82
9	CE(18:0)		0	YES	15	12.5	9.48	24.3	11.4	13.5	12.8	11.3	22.8	13.5	10.5	6.67	12.6	18.2	13.6	7.95	18.2	12.5	11.7	13.4	17.8	19.3	15.5	10.9	11.9
10	CE(18:1)		0	YES	291	243	187	467	240	266	283	263	444	326	257	171	313	430	361	166	407	309	245	344	386	485	295	253	281
11	CE(18:2)		0	YES	1198	966	807	1617	907	1099	936	857	1483	588	909	354	434	765	506	557	1572	400	991	709	1187	1021	1073	764	937
12	CE(18:3)		0	YES	35.4	24.4	23.5	54.8	29.4	37.7	31.5	29.9	33.8	27.7	28.7	12.1	27.2	53.5	29.4	16.1	39.3	21.6	28.1	24.4	50	46.6	30	29.6	34.1
13	CE(20:0)		2	YES	4.16	2.56	< LOD	3.39	3.36	3.09	4.27	2.27	3.07	< LOD	2.33	2.25	2.66	4.15	2.92	2.23	5.84	2.09	4.93	2.32	6.11	4.44	2.81	3.33	4.89
14	CE(20:1)		0	YES	0.838	0.636	0.438	1.03	1.05	0.886	1.21	0.791	1.01	0.972	1.04	0.655	0.609	1.09	0.466	0.729	1.91	0.453	1.55	0.983	2.29	1.21	1.39	0.696	1.23
15	CE(20:3)		0	YES	11	10.3	7.95	17.2	9.23	10.6	10.7	10.5	17.3	14.9	9.57	5.69	14.5	12.9	17.5	8.65	20.5	12.8	9.49	14.9	16.6	19.6	11.9	9.44	12
16	CE(20:4)		0	YES	435	391	288	674	287	374	354	356	712	278	296	153	246	244	305	194	727	266	294	342	399	351	422	243	266
17	CE(20:5)		0	YES	74.1	56.6	16.7	48.8	22.7	52.2	58.7	34.8	67	30.6	17.1	63.9	46.5	195	56.5	9.47	66.6	38.9	79.9	59.4	63.3	43.6	53.8	30.9	35.7
18	CE(22:0)		25	NO	< LOD	< LOD	< LOD	< LOD	< LOD	< LOD	< LOD	< LOD	< LOD	< LOD	< LOD	< LOD	< LOD	< LOD	< LOD	< LOD	< LOD	< LOD	< LOD	< LOD	< LOD	< LOD	< LOD	< LOD	< LOD
19	CE(22:1)		25	NO	< LOD	< LOD	< LOD	< LOD	< LOD	< LOD	< LOD	< LOD	< LOD	< LOD	< LOD	< LOD	< LOD	< LOD	< LOD	< LOD	< LOD	< LOD	< LOD	< LOD	< LOD	< LOD	< LOD	< LOD	< LOD
20	CE(22:2)		0	YES	0.148	0.122	0.082	0.169	0.141	0.146	0.171	0.133	0.141	0.141	0.15	0.069	0.136	0.191	0.128	0.199	0.381	0.107	0.237	0.185	0.33	0.143	0.203	0.169	0.201
21	CE(22:5)		0	YES	4.2	2.26	2.23	5.36	2.34	2.78	2.86	2.98	3.8	2	2.33	1.32	1.92	2.26	2.66	1.22	7.7	1.86	1.74	3.29	2.62	3.65	3.24	2.61	1.79
22	CE(22:6)		0	YES	21.4	24.4	8.13	36.6	13.3	21.1	33.6	14.4	39.3	2.36	4.8	14.1	3.79	30.7	5.75	1.86	41.8	3.55	16.8	21.1	10	11.7	21.7	15	5.5
Cresols
1	p-Cresol-SO4	p-Cresol sulfate	0	YES	0.473	0.175	0.576	0.161	0.392	0.526	0.097	0.207	0.376	1.95	0.583	0.205	0.954	0.55	1.42	0.65	0.142	0.781	0.991	0.437	2.92	0.599	0.719	1.28	2.96
Diacylglycerols (44)
1	DG(14:0_14:0)		15	NO	0.767	< LOD	0.832	< LOD	< LOD	0.755	< LOD	0.802	< LOD	0.736	0.733	< LOD	< LOD	< LOD	< LOD	< LOD	0.766	< LOD	0.773	< LOD	0.943	0.774	< LOD	< LOD	< LOD
2	DG(14:0_18:1)		25	NO	< LOD	< LOD	< LOD	< LOD	< LOD	< LOD	< LOD	< LOD	< LOD	< LOD	< LOD	< LOD	< LOD	< LOD	< LOD	< LOD	< LOD	< LOD	< LOD	< LOD	< LOD	< LOD	< LOD	< LOD	< LOD
3	DG(14:0_18:2)		25	NO	< LOD	< LOD	< LOD	< LOD	< LOD	< LOD	< LOD	< LOD	< LOD	< LOD	< LOD	< LOD	< LOD	< LOD	< LOD	< LOD	< LOD	< LOD	< LOD	< LOD	< LOD	< LOD	< LOD	< LOD	< LOD
4	DG(14:0_20:0)		25	NO	< LOD	< LOD	< LOD	< LOD	< LOD	< LOD	< LOD	< LOD	< LOD	< LOD	< LOD	< LOD	< LOD	< LOD	< LOD	< LOD	< LOD	< LOD	< LOD	< LOD	< LOD	< LOD	< LOD	< LOD	< LOD
5	DG(14:1_18:1)		24	NO	< LOD	< LOD	< LOD	< LOD	< LOD	< LOD	< LOD	< LOD	< LOD	< LOD	< LOD	< LOD	< LOD	< LOD	< LOD	< LOD	< LOD	< LOD	< LOD	< LOD	< LOD	< LOD	0.124	< LOD	< LOD
6	DG(14:1_20:2)		25	NO	< LOD	< LOD	< LOD	< LOD	< LOD	< LOD	< LOD	< LOD	< LOD	< LOD	< LOD	< LOD	< LOD	< LOD	< LOD	< LOD	< LOD	< LOD	< LOD	< LOD	< LOD	< LOD	< LOD	< LOD	< LOD
7	DG(16:0_16:0)		25	NO	< LOD	< LOD	< LOD	< LOD	< LOD	< LOD	< LOD	< LOD	< LOD	< LOD	< LOD	< LOD	< LOD	< LOD	< LOD	< LOD	< LOD	< LOD	< LOD	< LOD	< LOD	< LOD	< LOD	< LOD	< LOD
8	DG(16:0_16:1)		23	NO	< LOD	< LOD	0.242	< LOD	< LOD	0.224	< LOD	< LOD	< LOD	< LOD	< LOD	< LOD	< LOD	< LOD	< LOD	< LOD	< LOD	< LOD	< LOD	< LOD	< LOD	< LOD	< LOD	< LOD	< LOD
9	DG(16:0_18:1)		16	NO	< LOD	1.05	1.63	1.05	< LOD	< LOD	< LOD	< LOD	< LOD	< LOD	< LOD	< LOD	< LOD	1.12	< LOD	< LOD	1.25	< LOD	1.27	< LOD	1.15	< LOD	1.4	< LOD	1.07
10	DG(16:0_18:2)		3	YES	0.547	0.911	0.895	0.581	0.466	0.806	0.892	0.386	0.585	0.372	0.583	0.503	< LOD	0.722	< LOD	0.474	1.25	< LOD	0.508	0.472	0.723	0.279	0.931	0.312	0.62
11	DG(16:0_20:0)		24	NO	< LOD	< LOD	< LOD	< LOD	< LOD	< LOD	< LOD	< LOD	0.943	< LOD	< LOD	< LOD	< LOD	< LOD	< LOD	< LOD	< LOD	< LOD	< LOD	< LOD	< LOD	< LOD	< LOD	< LOD	< LOD
12	DG(16:0_20:3)		22	NO	< LOD	< LOD	< LOD	0.099	0.116	< LOD	< LOD	0.099	< LOD	< LOD	< LOD	< LOD	< LOD	< LOD	< LOD	< LOD	< LOD	< LOD	< LOD	< LOD	< LOD	< LOD	< LOD	< LOD	< LOD
13	DG(16:0_20:4)		15	NO	< LOD	< LOD	0.249	0.177	0.15	< LOD	0.272	< LOD	0.159	< LOD	0.148	< LOD	< LOD	< LOD	< LOD	< LOD	0.226	< LOD	< LOD	< LOD	0.153	< LOD	0.208	0.152	< LOD
14	DG(16:1_18:0)		25	NO	< LOD	< LOD	< LOD	< LOD	< LOD	< LOD	< LOD	< LOD	< LOD	< LOD	< LOD	< LOD	< LOD	< LOD	< LOD	< LOD	< LOD	< LOD	< LOD	< LOD	< LOD	< LOD	< LOD	< LOD	< LOD
15	DG(16:1_18:1)		25	NO	< LOD	< LOD	< LOD	< LOD	< LOD	< LOD	< LOD	< LOD	< LOD	< LOD	< LOD	< LOD	< LOD	< LOD	< LOD	< LOD	< LOD	< LOD	< LOD	< LOD	< LOD	< LOD	< LOD	< LOD	< LOD
16	DG(16:1_18:2)		1	YES	0.217	0.327	0.365	0.215	0.207	0.355	0.268	0.14	0.182	0.212	0.272	0.202	0.12	0.246	0.102	0.195	0.428	0.111	0.143	0.261	0.292	0.133	0.41	< LOD	0.26
17	DG(16:1_20:0)		17	NO	< LOD	< LOD	< LOD	< LOD	0.001	0.001	0.001	< LOD	0.001	< LOD	< LOD	< LOD	< LOD	0.001	0.001	< LOD	< LOD	< LOD	0.001	< LOD	0.001	< LOD	< LOD	< LOD	< LOD
18	DG(17:0_17:1)		25	NO	< LOD	< LOD	< LOD	< LOD	< LOD	< LOD	< LOD	< LOD	< LOD	< LOD	< LOD	< LOD	< LOD	< LOD	< LOD	< LOD	< LOD	< LOD	< LOD	< LOD	< LOD	< LOD	< LOD	< LOD	< LOD
19	DG(17:0_18:1)		0	YES	0.313	0.37	0.473	0.668	0.447	0.322	0.348	0.395	0.608	0.414	0.546	0.211	0.512	0.4	0.382	0.379	0.591	0.472	0.458	0.43	0.761	0.469	1.01	0.543	0.519
20	DG(18:0_20:0)		25	NO	< LOD	< LOD	< LOD	< LOD	< LOD	< LOD	< LOD	< LOD	< LOD	< LOD	< LOD	< LOD	< LOD	< LOD	< LOD	< LOD	< LOD	< LOD	< LOD	< LOD	< LOD	< LOD	< LOD	< LOD	< LOD
21	DG(18:0_20:4)		11	NO	0.298	0.201	0.292	0.323	< LOD	0.25	0.271	< LOD	0.285	< LOD	< LOD	< LOD	< LOD	< LOD	< LOD	0.201	0.243	< LOD	0.237	< LOD	0.244	0.234	0.261	0.201	< LOD
22	DG(18:1_18:1)		0	YES	0.564	0.385	0.605	0.552	0.432	0.406	0.396	0.329	0.497	0.553	0.461	0.412	0.454	0.678	0.464	0.238	1.06	0.534	0.866	0.519	0.63	0.593	0.578	0.393	0.731
23	DG(18:1_18:2)		1	YES	1.39	1.03	1.56	1.44	1.44	1.37	1.73	0.808	1.19	0.812	1.81	1.18	0.5	0.95	< LOD	0.833	3.37	0.583	1.65	1.07	1.29	1.14	1.61	0.861	1.21
24	DG(18:1_18:3)		25	NO	< LOD	< LOD	< LOD	< LOD	< LOD	< LOD	< LOD	< LOD	< LOD	< LOD	< LOD	< LOD	< LOD	< LOD	< LOD	< LOD	< LOD	< LOD	< LOD	< LOD	< LOD	< LOD	< LOD	< LOD	< LOD
25	DG(18:1_18:4)		25	NO	< LOD	< LOD	< LOD	< LOD	< LOD	< LOD	< LOD	< LOD	< LOD	< LOD	< LOD	< LOD	< LOD	< LOD	< LOD	< LOD	< LOD	< LOD	< LOD	< LOD	< LOD	< LOD	< LOD	< LOD	< LOD
26	DG(18:1_20:0)		25	NO	< LOD	< LOD	< LOD	< LOD	< LOD	< LOD	< LOD	< LOD	< LOD	< LOD	< LOD	< LOD	< LOD	< LOD	< LOD	< LOD	< LOD	< LOD	< LOD	< LOD	< LOD	< LOD	< LOD	< LOD	< LOD
27	DG(18:1_20:1)		0	YES	0.011	0.012	0.009	0.025	0.011	0.009	0.013	0.012	0.012	0.013	0.011	0.01	0.011	0.02	0.012	0.008	0.019	0.015	0.013	0.01	0.02	0.016	0.013	0.011	0.011
28	DG(18:1_20:2)		24	NO	< LOD	< LOD	< LOD	< LOD	< LOD	< LOD	< LOD	< LOD	< LOD	< LOD	< LOD	< LOD	< LOD	< LOD	< LOD	< LOD	0.228	< LOD	< LOD	< LOD	< LOD	< LOD	< LOD	< LOD	< LOD
29	DG(18:1_20:3)		14	NO	< LOD	< LOD	< LOD	< LOD	< LOD	0.07	0.063	0.066	0.067	0.097	0.092	< LOD	< LOD	0.073	< LOD	< LOD	0.078	< LOD	< LOD	0.059	0.068	< LOD	0.047	< LOD	< LOD
30	DG(18:1_20:4)		8	YES	0.104	< LOD	0.103	0.104	0.125	0.111	0.185	0.175	0.185	0.168	0.137	< LOD	0.112	< LOD	< LOD	< LOD	0.23	< LOD	0.113	0.121	< LOD	0.105	0.118	< LOD	0.107
31	DG(18:1_22:5)		25	NO	< LOD	< LOD	< LOD	< LOD	< LOD	< LOD	< LOD	< LOD	< LOD	< LOD	< LOD	< LOD	< LOD	< LOD	< LOD	< LOD	< LOD	< LOD	< LOD	< LOD	< LOD	< LOD	< LOD	< LOD	< LOD
32	DG(18:1_22:6)		25	NO	< LOD	< LOD	< LOD	< LOD	< LOD	< LOD	< LOD	< LOD	< LOD	< LOD	< LOD	< LOD	< LOD	< LOD	< LOD	< LOD	< LOD	< LOD	< LOD	< LOD	< LOD	< LOD	< LOD	< LOD	< LOD
33	DG(18:2_18:2)		4	YES	0.694	0.332	0.684	0.815	0.805	0.614	1.2	0.459	< LOD	0.426	1.12	0.422	< LOD	0.343	< LOD	0.455	1.64	< LOD	0.47	0.361	0.425	0.278	0.595	0.323	0.544
34	DG(18:2_18:3)		11	NO	0.105	0.138	0.135	0.129	0.217	0.124	0.254	0.13	0.177	< LOD	0.258	< LOD	< LOD	< LOD	< LOD	< LOD	0.286	< LOD	0.123	< LOD	< LOD	< LOD	0.111	0.107	< LOD
35	DG(18:2_18:4)		25	NO	< LOD	< LOD	< LOD	< LOD	< LOD	< LOD	< LOD	< LOD	< LOD	< LOD	< LOD	< LOD	< LOD	< LOD	< LOD	< LOD	< LOD	< LOD	< LOD	< LOD	< LOD	< LOD	< LOD	< LOD	< LOD
36	DG(18:2_20:0)		14	NO	< LOD	0.138	0.194	< LOD	0.157	0.184	< LOD	< LOD	< LOD	< LOD	0.126	0.134	0.153	< LOD	< LOD	< LOD	0.17	< LOD	< LOD	< LOD	0.128	0.125	0.195	< LOD	< LOD
37	DG(18:2_20:4)		20	NO	< LOD	< LOD	< LOD	< LOD	< LOD	< LOD	0.346	0.198	0.253	< LOD	0.34	< LOD	< LOD	< LOD	< LOD	< LOD	0.269	< LOD	< LOD	< LOD	< LOD	< LOD	< LOD	< LOD	< LOD
38	DG(18:3_18:3)		24	NO	< LOD	< LOD	< LOD	< LOD	< LOD	< LOD	< LOD	< LOD	0.203	< LOD	< LOD	< LOD	< LOD	< LOD	< LOD	< LOD	< LOD	< LOD	< LOD	< LOD	< LOD	< LOD	< LOD	< LOD	< LOD
39	DG(18:3_20:2)		25	NO	< LOD	< LOD	< LOD	< LOD	< LOD	< LOD	< LOD	< LOD	< LOD	< LOD	< LOD	< LOD	< LOD	< LOD	< LOD	< LOD	< LOD	< LOD	< LOD	< LOD	< LOD	< LOD	< LOD	< LOD	< LOD
40	DG(21:0_22:6)		25	NO	< LOD	< LOD	< LOD	< LOD	< LOD	< LOD	< LOD	< LOD	< LOD	< LOD	< LOD	< LOD	< LOD	< LOD	< LOD	< LOD	< LOD	< LOD	< LOD	< LOD	< LOD	< LOD	< LOD	< LOD	< LOD
41	DG(22:1_22:2)		22	NO	< LOD	0.063	0.06	< LOD	< LOD	< LOD	< LOD	< LOD	< LOD	< LOD	< LOD	< LOD	< LOD	< LOD	0.06	< LOD	< LOD	< LOD	< LOD	< LOD	< LOD	< LOD	< LOD	< LOD	< LOD
42	DG-O(14:0_18:2)		25	NO	< LOD	< LOD	< LOD	< LOD	< LOD	< LOD	< LOD	< LOD	< LOD	< LOD	< LOD	< LOD	< LOD	< LOD	< LOD	< LOD	< LOD	< LOD	< LOD	< LOD	< LOD	< LOD	< LOD	< LOD	< LOD
43	DG-O(16:0_18:1)		25	NO	< LOD	< LOD	< LOD	< LOD	< LOD	< LOD	< LOD	< LOD	< LOD	< LOD	< LOD	< LOD	< LOD	< LOD	< LOD	< LOD	< LOD	< LOD	< LOD	< LOD	< LOD	< LOD	< LOD	< LOD	< LOD
44	DG-O(16:0_20:4)		25	NO	< LOD	< LOD	< LOD	< LOD	< LOD	< LOD	< LOD	< LOD	< LOD	< LOD	< LOD	< LOD	< LOD	< LOD	< LOD	< LOD	< LOD	< LOD	< LOD	< LOD	< LOD	< LOD	< LOD	< LOD	< LOD
Dihydroceramides (8)
1	Cer(d18:0/ 18:0(OH))		25	NO	< LOD	< LOD	< LOD	< LOD	< LOD	< LOD	< LOD	< LOD	< LOD	< LOD	< LOD	< LOD	< LOD	< LOD	< LOD	< LOD	< LOD	< LOD	< LOD	< LOD	< LOD	< LOD	< LOD	< LOD	< LOD
2	Cer(d18:0/18:0)		25	NO	< LOD	< LOD	< LOD	< LOD	< LOD	< LOD	< LOD	< LOD	< LOD	< LOD	< LOD	< LOD	< LOD	< LOD	< LOD	< LOD	< LOD	< LOD	< LOD	< LOD	< LOD	< LOD	< LOD	< LOD	< LOD
3	Cer(d18:0/20:0)		25	NO	< LOD	< LOD	< LOD	< LOD	< LOD	< LOD	< LOD	< LOD	< LOD	< LOD	< LOD	< LOD	< LOD	< LOD	< LOD	< LOD	< LOD	< LOD	< LOD	< LOD	< LOD	< LOD	< LOD	< LOD	< LOD
4	Cer(d18:0/22:0)		25	NO	< LOD	< LOD	< LOD	< LOD	< LOD	< LOD	< LOD	< LOD	< LOD	< LOD	< LOD	< LOD	< LOD	< LOD	< LOD	< LOD	< LOD	< LOD	< LOD	< LOD	< LOD	< LOD	< LOD	< LOD	< LOD
5	Cer(d18:0/24:0)		20	NO	< LOD	< LOD	< LOD	< LOD	< LOD	0.155	< LOD	< LOD	0.184	< LOD	< LOD	< LOD	< LOD	< LOD	< LOD	< LOD	0.161	< LOD	< LOD	< LOD	< LOD	0.153	< LOD	< LOD	0.149
6	Cer(d18:0/24:1)		25	NO	< LOD	< LOD	< LOD	< LOD	< LOD	< LOD	< LOD	< LOD	< LOD	< LOD	< LOD	< LOD	< LOD	< LOD	< LOD	< LOD	< LOD	< LOD	< LOD	< LOD	< LOD	< LOD	< LOD	< LOD	< LOD
7	Cer(d18:0/ 26:1(OH))		25	NO	< LOD	< LOD	< LOD	< LOD	< LOD	< LOD	< LOD	< LOD	< LOD	< LOD	< LOD	< LOD	< LOD	< LOD	< LOD	< LOD	< LOD	< LOD	< LOD	< LOD	< LOD	< LOD	< LOD	< LOD	< LOD
8	Cer(d18:0/26:1)		25	NO	< LOD	< LOD	< LOD	< LOD	< LOD	< LOD	< LOD	< LOD	< LOD	< LOD	< LOD	< LOD	< LOD	< LOD	< LOD	< LOD	< LOD	< LOD	< LOD	< LOD	< LOD	< LOD	< LOD	< LOD	< LOD
Fatty Acids (12)
1	AA	Arachidonic acid	0	YES	10.3	9.01	7.27	10.3	6.18	8.46	20.8	15.4	28.9	11.3	12.3	4.37	6.4	4.21	4.91	9.04	16.5	7	6.98	11.2	11	6.23	13.8	4.2	7.44
2	DHA	Docosahexaenoid acid	0	YES	5.35	7.4	1.49	5.15	2.89	6.45	27.9	5.8	18.5	1.39	2.63	5.73	1.21	6	0.882	1.12	7.98	1.11	4.49	8.95	4.23	1.75	10.7	2.29	1.8
3	EPA	Eicosapentaenoic acid	0	YES	1.17	1.17	0.413	0.833	0.535	0.92	7.49	1.27	3.38	0.84	0.707	1.07	0.601	1.64	0.503	0.318	2.32	0.505	1.21	1.23	1.29	0.429	1.87	0.341	0.691
4	FA(12:0)	Lauric acid	25	NO	< LOD	< LOD	< LOD	< LOD	< LOD	< LOD	< LOD	< LOD	< LOD	< LOD	< LOD	< LOD	< LOD	< LOD	< LOD	< LOD	< LOD	< LOD	< LOD	< LOD	< LOD	< LOD	< LOD	< LOD	< LOD
5	FA(14:0)	Myristic acid	23	NO	< LOD	< LOD	< LOD	< LOD	< LOD	< LOD	< LOD	192	211	< LOD	< LOD	< LOD	< LOD	< LOD	< LOD	< LOD	< LOD	< LOD	< LOD	< LOD	< LOD	< LOD	< LOD	< LOD	< LOD
6	FA(16:0)	Palmitic acid	25	NO	< LOD	< LOD	< LOD	< LOD	< LOD	< LOD	< LOD	< LOD	< LOD	< LOD	< LOD	< LOD	< LOD	< LOD	< LOD	< LOD	< LOD	< LOD	< LOD	< LOD	< LOD	< LOD	< LOD	< LOD	< LOD
7	FA(18:0)	Stearic acid	25	NO	< LOD	< LOD	< LOD	< LOD	< LOD	< LOD	< LOD	< LOD	< LOD	< LOD	< LOD	< LOD	< LOD	< LOD	< LOD	< LOD	< LOD	< LOD	< LOD	< LOD	< LOD	< LOD	< LOD	< LOD	< LOD
8	FA(18:1)	Octadecenoic acid	0	YES	320	441	295	320	133	190	494	522	515	199	243	265	212	107	96.7	174	555	289	178	308	374	263	276	105	217
9	FA(18:2)	Octadecadienoic acid	1	YES	52.4	62.6	34.8	59.1	30.2	34.9	88.6	76.7	65.5	32.2	57.6	38	17.4	12.9	< LOD	27.7	67	17.9	25.1	35.5	42.4	22	32.5	15.2	28.8
10	FA(20:1)	Eicosenoic acid	8	YES	5.8	6.67	3.24	5.59	2.54	3.62	10.8	7.75	12	< LOD	2.45	5.71	< LOD	2.13	< LOD	< LOD	6.62	2.11	< LOD	4.01	4.54	< LOD	< LOD	< LOD	2.13
11	FA(20:2)	Eicosadienoic acid	17	NO	< LOD	2.95	< LOD	2.68	< LOD	< LOD	3.37	3.03	4.99	< LOD	< LOD	< LOD	< LOD	< LOD	< LOD	< LOD	4.28	< LOD	< LOD	< LOD	2.32	< LOD	2.21	< LOD	< LOD
12	FA(20:3)	Eicosatrienoic acid	2	YES	1.22	1.24	0.789	0.886	0.749	0.739	2.49	1.5	1.76	0.582	0.68	0.585	0.459	0.624	< LOD	0.66	1.31	0.609	< LOD	0.694	0.901	0.619	1.39	0.444	0.712
Glycerophospholipids (90)
1	lysoPC a C14:0		1	YES	5.48	4.27	3.71	4.22	3.8	5.81	3.23	4.22	4.71	5.7	3.07	< LOD	4.58	6.34	4.88	3.72	6.29	4.31	4.43	5.01	3.78	4.94	5.11	3.54	4.86
2	lysoPC a C16:0		0	YES	90.5	73.8	68.6	80	83.7	83.4	60.6	65.6	84.2	64.8	67	58.1	56.5	81.3	66.5	50	90.8	45.9	84.1	54.7	76	84.7	80.3	83.4	76.5
3	lysoPC a C16:1		0	YES	3.35	2.42	2.99	2.63	2.7	3.25	2.52	3.09	3.51	3.17	2.26	1.87	2.69	4.78	3.11	2.08	3.58	3.16	2.9	2.89	2.44	3.58	3.42	2.31	2.71
4	lysoPC a C17:0		0	YES	5.46	1.74	2.52	3.59	3.44	3.04	2.69	2.85	1.78	4.37	2.58	2.67	4.04	4.78	4.62	2.51	3.65	3.58	3.65	2.95	5.2	4.53	4.43	3.88	4.23
5	lysoPC a C18:0		0	YES	82	68.1	71.8	80.6	58.9	70.2	60	56.1	92.2	48.6	57.9	42.5	40.9	60.8	50.2	41.3	88.1	36.9	68.4	47.1	75.7	77.1	65.1	63.1	62.2
6	lysoPC a C18:1		0	YES	33.6	24.3	23.3	29.5	26.4	24	19.6	21.6	38.6	29.1	23.7	15.6	28.1	45	36.5	16.4	31.4	28.6	34.6	26.1	39.9	32.4	31.3	36.2	30.7
7	lysoPC a C18:2		0	YES	32.2	25.6	25.8	26.8	27.3	33.4	21	21.2	33.5	18.8	40	13.8	15.6	30.1	18.8	21.3	34.9	14.9	49.2	19.4	48	29	34.6	47.7	41.1
8	lysoPC a C20:3		0	YES	2.15	1.71	1.89	2.29	2.48	2.19	2	1.88	2.49	3.39	2.07	1.36	2.85	3.27	3.26	1.85	2.54	2.33	2.52	2.79	4.21	3.45	2.07	3.13	3.36
9	lysoPC a C20:4		0	YES	19.6	16.5	14.4	18.5	14.4	17	15.4	17	26.2	16.2	18.1	7.54	12.5	15.1	16.7	12.8	24.1	13.6	14.8	13.4	19.5	17.1	18.6	20.8	16.6
10	lysoPC a C24:0		25	NO	< LOD	< LOD	< LOD	< LOD	< LOD	< LOD	< LOD	< LOD	< LOD	< LOD	< LOD	< LOD	< LOD	< LOD	< LOD	< LOD	< LOD	< LOD	< LOD	< LOD	< LOD	< LOD	< LOD	< LOD	< LOD
11	lysoPC a C26:0		25	NO	< LOD	< LOD	< LOD	< LOD	< LOD	< LOD	< LOD	< LOD	< LOD	< LOD	< LOD	< LOD	< LOD	< LOD	< LOD	< LOD	< LOD	< LOD	< LOD	< LOD	< LOD	< LOD	< LOD	< LOD	< LOD
12	lysoPC a C26:1		25	NO	< LOD	< LOD	< LOD	< LOD	< LOD	< LOD	< LOD	< LOD	< LOD	< LOD	< LOD	< LOD	< LOD	< LOD	< LOD	< LOD	< LOD	< LOD	< LOD	< LOD	< LOD	< LOD	< LOD	< LOD	< LOD
13	lysoPC a C28:0		25	NO	< LOD	< LOD	< LOD	< LOD	< LOD	< LOD	< LOD	< LOD	< LOD	< LOD	< LOD	< LOD	< LOD	< LOD	< LOD	< LOD	< LOD	< LOD	< LOD	< LOD	< LOD	< LOD	< LOD	< LOD	< LOD
14	lysoPC a C28:1		17	NO	1.16	< LOD	< LOD	1.03	< LOD	0.867	< LOD	< LOD	0.853	< LOD	< LOD	< LOD	< LOD	0.94	< LOD	< LOD	0.953	< LOD	< LOD	< LOD	< LOD	< LOD	0.964	< LOD	0.851
15	PC aa C24:0		25	NO	< LOD	< LOD	< LOD	< LOD	< LOD	< LOD	< LOD	< LOD	< LOD	< LOD	< LOD	< LOD	< LOD	< LOD	< LOD	< LOD	< LOD	< LOD	< LOD	< LOD	< LOD	< LOD	< LOD	< LOD	< LOD
16	PC aa C26:0		25	YES	< LOD	< LOD	< LOD	< LOD	< LOD	< LOD	< LOD	< LOD	< LOD	< LOD	< LOD	< LOD	< LOD	< LOD	< LOD	< LOD	< LOD	< LOD	< LOD	< LOD	< LOD	< LOD	< LOD	< LOD	< LOD
17	PC aa C28:1		0	YES	1.11	0.77	0.748	1.16	0.726	0.928	0.798	0.853	1.04	0.749	0.665	0.372	0.801	0.83	0.86	0.48	1.76	0.694	0.808	0.997	0.947	0.986	1.05	0.664	0.953
18	PC aa C30:0		0	YES	2.96	2.54	1.79	3.17	1.98	2.72	2.09	2.33	2.91	2.69	1.99	1.27	2.75	3.15	3.15	2.01	4.19	1.92	2.43	2.82	3.28	2.87	3.33	1.8	2.98
19	PC aa C30:2		0	YES	0.001	0.001	0.001	0.002	0.001	0.001	0.001	0.001	0.001	0.001	0.001	0.001	0.001	0.001	0.001	0.001	0.001	0.001	0.001	0.001	0.001	0.001	0.002	0.001	0.002
20	PC aa C32:0		0	YES	11.5	12.1	8.74	12.7	9.36	11.2	9.11	9.88	14.6	10.5	11.1	5.58	10.1	10.1	11.9	7.29	16	8.57	12.8	10.6	14.1	10.4	15.9	8.87	11.8
21	PC aa C32:1		0	YES	8.52	7.01	7.51	10.9	9.48	9.45	5.65	10.5	10.6	11.9	6.95	5.91	10.9	14.5	12.5	5.15	11.6	9.43	6.82	9.65	8.5	11.7	13.1	4.74	9.39
22	PC aa C32:2		0	YES	2.65	2.07	2.21	2.39	1.65	3.1	2	2.43	2.58	1.98	2.23	0.997	1.51	2.64	1.56	1.51	4.61	1.36	1.72	2.45	2.1	2.38	2.79	1.09	2.25
23	PC aa C32:3		0	YES	0.704	0.354	0.463	0.617	0.451	0.481	0.439	0.445	0.422	0.534	0.424	0.241	0.44	0.533	0.461	0.291	0.656	0.376	0.419	0.517	0.881	0.596	0.677	0.417	0.771
24	PC aa C34:1		0	YES	150	142	151	201	176	143	124	151	207	188	125	120	165	209	188	77.5	196	126	151	135	205	195	199	118	172
25	PC aa C34:2		0	YES	234	202	220	244	224	239	181	189	280	143	308	112	140	166	141	147	316	115	284	148	318	245	286	210	293
26	PC aa C34:3		0	YES	14	9.25	15.4	12.5	10.4	16	11.1	12.5	14	9.01	16.6	4.67	7.89	13.6	8.84	8.12	18.2	6.7	13.4	11.7	14.4	14.9	16.2	10.2	13.7
27	PC aa C34:4		0	YES	3.87	1.69	1.52	2.76	1.79	2.67	1.84	2.38	2.74	2.98	2.56	0.851	2.51	2.23	2.82	1.37	3.64	2.38	2.03	2.76	3.15	2.45	3.13	1.89	2.85
28	PC aa C36:0		0	YES	5.81	2.94	1.22	3.52	1.83	4.38	5.25	2.57	8.03	2.25	1.35	1.19	2.04	4.22	2.36	1.5	3.14	1.59	2.28	3.18	4.66	1.71	4.21	2.38	2.43
29	PC aa C36:1		0	YES	103	83.7	98.8	154	109	87.1	84.2	94.1	146	138	88.1	65.9	121	135	137	50.3	108	105	114	99.1	184	144	139	89.3	135
30	PC aa C36:2		0	YES	323	266	324	338	275	298	254	236	374	217	357	139	198	244	218	200	366	179	365	217	418	333	365	292	370
31	PC aa C36:3		0	YES	105	73.6	97	101	81.8	84	68.9	71.7	135	81.9	121	38.8	79.7	85.1	89.2	64.9	127	70	122	86.1	167	121	115	97.5	124
32	PC aa C36:4		0	YES	261	240	224	287	238	225	192	238	359	231	266	128	206	168	241	166	331	192	222	180	305	271	290	199	250
33	PC aa C36:5		0	YES	36.4	22.9	15.7	21.5	16.4	22.1	19.9	19.8	26.7	22.6	17.6	21.5	26.6	63.4	31.2	9.59	23.8	21.8	36.6	31	38.4	26.9	30.7	19.4	27.6
34	PC aa C36:6		0	YES	1.87	0.825	0.647	1.03	0.738	1.17	1.14	0.832	1.23	1.04	0.767	0.661	1.11	2.37	1.3	0.436	1.16	0.935	1.13	1.72	1.78	1.01	1.6	0.881	1.27
35	PC aa C38:0		0	YES	6.13	5.7	3.3	5.07	2.95	4.99	5.89	3.97	9.98	2.37	2.43	2.04	2.08	5.51	2.7	1.43	7.1	2.1	4.63	5.64	4.26	3.25	5.49	3.76	2.94
36	PC aa C38:1		0	YES	1.59	0.813	0.771	1.07	0.729	1.08	1.15	0.846	2.29	0.684	0.728	0.709	0.734	1.15	0.971	0.302	1.21	0.629	1.09	1.46	0.938	1.1	1.51	0.746	0.891
37	PC aa C38:3		0	YES	52.9	57.9	69.4	94.6	59.8	57.8	71.5	66.3	108	80.7	55.6	36	63.6	57	68.8	44.4	92.4	51.2	54.5	71.3	92.9	92.5	74.1	46.5	66.1
38	PC aa C38:4		0	YES	388	385	413	422	319	347	365	395	467	339	390	193	275	241	318	277	480	280	313	297	379	376	445	274	305
39	PC aa C38:5		0	YES	131	96.5	112	130	81.4	92.4	105	116	151	113	96.3	74.5	101	154	130	62.9	161	101	110	132	133	136	134	79.7	95.6
40	PC aa C38:6		0	YES	51.1	50.4	26.6	53.6	34.6	43.7	59.4	40	71.6	19.3	28.1	41.6	17.5	77.5	24.2	14.6	63.9	15.1	43.4	58.1	46.3	35.4	58.4	33.9	30.2
41	PC aa C40:1		14	NO	0.58	< LOD	< LOD	0.515	< LOD	< LOD	0.566	< LOD	0.659	< LOD	< LOD	< LOD	< LOD	0.497	< LOD	< LOD	0.553	< LOD	0.553	0.499	0.59	< LOD	0.586	< LOD	0.508
42	PC aa C40:2		0	YES	0.492	0.43	0.305	0.372	0.289	0.38	0.471	0.384	0.599	0.346	0.367	0.296	0.365	0.382	0.424	0.329	0.615	0.281	0.595	0.55	0.617	0.424	0.614	0.403	0.482
43	PC aa C40:3		0	YES	0.629	0.617	0.365	0.486	0.42	0.59	0.642	0.527	0.9	0.434	0.514	0.424	0.549	0.662	0.789	0.396	0.886	0.618	1	0.769	0.908	0.62	0.719	0.643	0.685
44	PC aa C40:4		0	YES	15	7.24	15.5	20.7	12.9	10.7	8.89	20.9	16.9	22.8	25.4	3.26	15.2	4.92	19.8	13.1	19.6	8.93	8.75	14.4	14.6	21.6	15	11.7	12.6
45	PC aa C40:5		0	YES	41	31.3	49.7	49.4	31	35.1	40.5	51.2	50.9	36.3	32.1	18.5	31.9	27.6	38.6	19.6	73.5	26.6	21.4	39.5	31.4	48.3	47.8	26.7	25.7
46	PC aa C40:6		0	YES	50.7	62.2	33	58.2	32.7	57.5	91.9	47.8	93.5	12.3	16	47.8	14.5	74.1	18.9	9.97	73.7	12.3	41.3	66.5	29.8	30.1	67.4	36.5	18.3
47	PC aa C42:0		0	YES	0.192	0.162	0.13	0.19	0.142	0.157	0.198	0.163	0.266	0.131	0.13	0.107	0.097	0.135	0.114	0.138	0.33	0.11	0.198	0.206	0.236	0.163	0.25	0.162	0.186
48	PC aa C42:1		0	YES	0.158	0.092	0.092	0.128	0.08	0.116	0.127	0.104	0.192	0.104	0.098	0.072	0.072	0.126	0.107	0.062	0.22	0.064	0.148	0.143	0.173	0.099	0.158	0.089	0.136
49	PC aa C42:2		0	YES	0.273	0.21	0.188	0.191	0.165	0.236	0.294	0.302	0.348	0.198	0.209	0.136	0.181	0.213	0.183	0.163	0.463	0.128	0.31	0.313	0.284	0.188	0.31	0.274	0.206
50	PC aa C42:4		0	YES	0.324	0.22	0.228	0.239	0.174	0.251	0.246	0.285	0.398	0.215	0.265	0.134	0.216	0.216	0.223	0.18	0.4	0.161	0.271	0.321	0.299	0.204	0.294	0.219	0.279
51	PC aa C42:5		0	YES	0.439	0.346	0.254	0.311	0.205	0.31	0.358	0.308	0.547	0.23	0.234	0.316	0.254	0.503	0.3	0.153	0.402	0.201	0.599	0.495	0.348	0.27	0.436	0.294	0.27
52	PC aa C42:6		0	YES	0.857	0.38	0.452	0.717	0.539	0.714	0.796	0.625	0.761	0.407	0.376	0.404	0.37	0.834	0.441	0.225	0.718	0.264	0.665	0.943	0.652	0.508	0.877	0.46	0.453
53	PC ae C30:0		0	YES	0.586	0.548	0.337	0.57	0.433	0.632	0.486	0.547	0.514	0.633	0.399	0.267	0.631	0.606	0.612	0.367	0.908	0.497	0.608	0.572	0.56	0.611	0.682	0.452	0.621
54	PC ae C30:1		1	YES	0.365	0.202	0.203	0.224	< LOD	0.325	0.199	0.285	0.225	0.231	0.199	0.182	0.323	0.283	0.253	0.201	0.28	0.202	0.218	0.349	0.35	0.234	0.291	0.181	0.151
55	PC ae C30:2		0	YES	0.202	0.173	0.187	0.205	0.103	0.208	0.128	0.134	0.149	0.179	0.095	0.117	0.153	0.221	0.11	0.127	0.135	0.136	0.098	0.175	0.17	0.141	0.231	0.107	0.21
56	PC ae C32:1		0	YES	4.33	4.42	3.51	3.91	3.15	4.09	4.26	4.4	6.26	4.38	3.68	1.4	4.04	3.62	3.75	3.28	6.24	3.83	4.04	4.51	4.93	3.35	5.16	3.6	4.23
57	PC ae C32:2		0	YES	1.21	0.858	0.871	1.05	0.783	0.934	0.952	0.972	1.09	1.1	0.779	0.477	1.03	0.943	0.981	0.679	1.17	1.02	0.954	1.08	1.27	1.08	1.32	0.878	1.11
58	PC ae C34:0		0	YES	3.41	1.74	1.74	3.69	2.57	2.31	2.25	2.31	2.02	3.7	2.25	1.77	3.46	3.68	3.89	1.86	2.69	2.53	3.27	3.38	4.23	3.23	5.97	2.52	3.6
59	PC ae C34:1		0	YES	13.2	12.8	10.1	13.7	11.2	11.2	11.1	12.3	14.2	17.1	9.66	6.73	14.8	14.9	16.2	7.71	18.1	12.7	12.5	15	16.8	15.2	18.1	10.3	14.5
60	PC ae C34:2		0	YES	11.8	10.6	8.87	11.1	8.38	9.88	9.51	9.25	12.6	9.34	9.7	3.9	7.74	7.55	8.73	7.43	17.1	7.26	9.88	10.4	12.1	9.63	12.7	8.7	11.4
61	PC ae C34:3		0	YES	8.4	6.41	4.82	7.89	5.63	5.97	7.57	5.53	9.32	5.4	6.66	2.07	3.79	3.21	4.35	4.8	9.5	3.18	6.02	4.76	9.87	6.11	8.41	5.05	7.59
62	PC ae C36:0		0	YES	1.89	1.49	0.92	1.78	1.16	1.45	1.28	1.28	1.32	1.48	0.954	0.815	1.3	1.76	1.39	0.938	1.31	1.19	1.66	1.7	2.05	1.27	2.92	1.31	1.51
63	PC ae C36:1		0	YES	14.1	7.16	8.47	16	12	8.8	9.06	11.7	9.44	19.2	8.51	8.64	18.3	19.7	21.2	6.67	13.1	15	11.6	11.7	21.1	16.9	18.9	9.79	15.5
64	PC ae C36:2		0	YES	23	11.1	14.5	20.5	15.9	16	13.9	15.1	14.2	18.4	19.1	8.4	18.2	18.1	19.4	13.4	23.3	15.6	23.6	16.6	35.4	23.7	26.6	18	27.9
65	PC ae C36:3		0	YES	8.19	7.03	5.67	7.1	5.45	6.21	6.49	5.46	8.34	6.57	6.47	2.62	5.35	5.58	6.06	4.42	10.8	4.89	7.97	7.46	10.1	7.8	8.8	6.2	7.81
66	PC ae C36:4		0	YES	45.7	51.5	29.1	46.3	25.6	36.7	31.1	39.4	81.5	39.9	43.8	9.5	35	21.5	37.6	25.7	65.3	33.6	38.1	40	43.9	32.6	43.5	34.8	35.6
67	PC ae C36:5		0	YES	71.1	31.7	18.4	37.5	26.7	43	45.8	45.4	122	38.1	38.8	6.83	37.2	19.1	39	32.1	36.4	35.9	27.3	28	74.9	30.2	46.4	25.4	48.4
68	PC ae C38:0		0	YES	4.05	3.21	2.25	3.44	1.98	3.19	3.23	2.56	4.81	1.81	2.15	1.65	1.7	6.86	2.32	1.17	4.34	1.61	3.5	4.92	4.02	2.74	4.07	2.24	2.6
69	PC ae C38:1		0	YES	1.78	1.73	1.41	2.17	1.5	1.45	1.49	1.47	1.68	2.02	1.68	0.881	1.9	2.25	2.27	0.933	2.24	1.61	1.62	2.36	3.1	2.01	2.85	1.53	2.01
70	PC ae C38:2		0	YES	4.19	2.41	2.61	3.6	2.6	3.1	2.83	2.45	2.64	3.2	4.04	1.35	2.7	3.06	3.22	2.07	4.49	2.28	3.42	3.5	5.58	3.75	4.77	2.91	3.75
71	PC ae C38:3		0	YES	4.43	2.86	3.06	4.3	3.41	3.07	3.58	3.47	3.82	6.01	3.26	2.11	5.92	4.6	5.61	3.21	4.55	4.4	4.51	5.05	7.44	5.71	4.82	3.43	5.15
72	PC ae C38:4		0	YES	47.2	29.6	31.6	44.4	28.5	33.3	30.5	40.4	48.3	50.5	41.8	15.7	41.4	28.8	50.3	29.9	55.8	40.9	33.2	38.8	53.8	45.1	48	33.1	41.4
73	PC ae C38:5		0	YES	68.9	68.7	48.8	60.2	38.1	58	50.3	52.8	123	54.2	55.6	17.3	49.5	45.9	54	35.7	87.2	53	57.4	59.2	70.8	49.7	60.5	50.8	55.5
74	PC ae C38:6		0	YES	23.5	16.9	9.67	14.6	9.53	16.8	17.1	13	44	10	11.9	4.63	9.83	13.7	10.9	7.82	20.1	9.93	13.9	15.6	17.1	10.4	18.2	11.6	13
75	PC ae C40:1		0	YES	4.16	2.75	1.84	3.69	2.43	2.45	3.22	3.23	6.79	3.07	2.91	1.02	2.22	3.65	3.31	2.07	6.2	2.16	2.91	3.32	4.45	2.91	3.5	2.29	2.67
76	PC ae C40:2		0	YES	1.43	1.04	0.854	1.21	0.711	0.953	1.07	1.01	1.28	0.938	0.733	0.639	0.894	1.56	1.16	0.629	1.54	0.74	1.06	1.43	1.36	1.12	1.27	0.928	0.979
77	PC ae C40:3		0	YES	1.2	1	0.974	1.42	1.02	0.981	1.16	1.21	1.71	1.31	1.05	0.616	1.25	1.05	1.33	0.872	1.73	0.897	1.21	1.5	1.59	1.35	1.45	0.971	1.29
78	PC ae C40:4		0	YES	7.06	3.71	4.79	6.46	3.98	4.81	4.53	6.43	5.45	6.47	6.7	1.86	5.36	2.94	6.74	4.91	9.6	3.97	4.31	6.21	7.29	5.57	7.11	4.24	4.75
79	PC ae C40:5		0	YES	11	7.52	7.83	8.94	5.87	7.85	7.56	10	10.6	10.2	7.39	3.44	8.35	7.08	10.4	5.77	13.1	7.56	7.51	10	10.5	8.72	10.4	7.03	7.42
80	PC ae C40:6		0	YES	11.1	8.37	5.93	8.41	5.39	8.48	9.47	7.83	11.8	4.85	4.76	4.43	4.8	10.4	6.14	3.02	12	4.7	7.34	10.4	7.72	6.13	10.7	6.47	5.27
81	PC ae C42:0		21	NO	0.465	< LOD	< LOD	< LOD	< LOD	< LOD	< LOD	< LOD	0.537	< LOD	< LOD	< LOD	< LOD	< LOD	< LOD	< LOD	0.539	< LOD	< LOD	0.749	< LOD	< LOD	< LOD	< LOD	< LOD
82	PC ae C42:1		0	YES	1.09	0.631	0.696	1.04	0.646	0.654	0.751	1.21	1.72	1.21	1.63	0.285	0.927	0.505	1.37	0.93	1.73	0.621	0.712	1.23	1.24	1.16	0.854	0.729	0.871
83	PC ae C42:2		0	YES	1.29	0.587	0.669	0.915	0.66	0.66	0.799	0.966	1.34	1	0.818	0.281	0.729	0.745	1.12	0.513	1.99	0.612	0.695	0.988	1.17	1	1.02	0.66	0.756
84	PC ae C42:3		0	YES	0.956	0.696	0.386	0.659	0.499	0.602	0.836	0.597	1.43	0.368	0.364	0.312	0.371	0.95	0.515	0.222	1.35	0.285	0.9	1.13	0.778	0.5	0.831	0.562	0.468
85	PC ae C42:4		0	YES	0.573	0.298	0.314	0.454	0.306	0.352	0.33	0.479	0.416	0.386	0.477	0.185	0.391	0.388	0.454	0.329	0.733	0.27	0.394	0.591	0.509	0.441	0.416	0.374	0.418
86	PC ae C42:5		1	YES	1.57	1	1.19	1.15	0.822	1.14	1.16	1.27	1.49	1.03	0.922	< LOD	1.04	0.984	1.14	0.753	2.24	0.804	1.02	1.56	1.39	0.994	1.49	1.01	0.983
87	PC ae C44:3		0	YES	0.247	0.167	0.174	0.21	0.153	0.16	0.189	0.176	0.247	0.149	0.152	0.102	0.126	0.154	0.158	0.102	0.326	0.088	0.171	0.205	0.228	0.189	0.185	0.168	0.168
88	PC ae C44:4		0	YES	0.286	0.193	0.18	0.246	0.183	0.202	0.256	0.259	0.281	0.146	0.157	0.145	0.176	0.25	0.191	0.126	0.419	0.121	0.221	0.276	0.261	0.196	0.253	0.199	0.19
89	PC ae C44:5		0	YES	0.27	0.201	0.192	0.242	0.168	0.187	0.223	0.206	0.3	0.194	0.182	0.148	0.168	0.252	0.207	0.132	0.395	0.131	0.262	0.344	0.272	0.155	0.233	0.233	0.223
90	PC ae C44:6		6	YES	0.317	0.226	0.244	0.255	0.231	0.25	0.242	0.248	0.314	0.223	< LOD	< LOD	< LOD	0.233	0.25	< LOD	0.387	< LOD	0.256	0.303	0.292	< LOD	0.286	0.223	0.255
Glycosylceramides (34)
1	Hex2Cer(d18:1/14:0)		3	YES	0.089	0.098	0.117	0.104	< LOD	0.081	0.082	0.094	0.126	0.071	0.096	0.069	0.09	< LOD	0.07	0.086	0.135	< LOD	0.073	0.087	0.11	0.069	0.111	0.076	0.074
2	Hex2Cer(d18:1/16:0)		0	YES	4.78	2.37	2.58	3.05	1.87	2.94	2.46	2.49	3.26	1.35	2.21	1.14	2.59	1.79	2.09	3.55	4.02	2.52	3.82	3.78	3.17	2.63	3.35	2.2	1.87
3	Hex2Cer(d18:1/18:0)		0	YES	1.21	1	0.995	1.13	0.899	0.985	1.07	0.976	1.2	0.628	0.793	0.539	0.824	0.777	0.965	1.04	1.48	1.03	1.09	1.06	1.48	1.23	1.16	0.879	0.782
4	Hex2Cer(d18:1/20:0)		0	YES	0.4	0.344	0.389	0.4	0.242	0.307	0.334	0.28	0.492	0.206	0.33	0.195	0.299	0.231	0.252	0.349	0.515	0.276	0.361	0.35	0.53	0.361	0.361	0.332	0.241
5	Hex2Cer(d18:1/22:0)		0	YES	0.168	0.164	0.147	0.259	0.144	0.184	0.19	0.226	0.192	0.125	0.192	0.104	0.162	0.152	0.162	0.2	0.386	0.115	0.159	0.15	0.264	0.176	0.23	0.172	0.184
6	Hex2Cer(d18:1/24:0)		0	YES	0.15	0.094	0.074	0.148	0.11	0.084	0.119	0.126	0.119	0.083	0.085	0.078	0.091	0.11	0.131	0.084	0.187	0.086	0.129	0.127	0.19	0.114	0.121	0.133	0.115
7	Hex2Cer(d18:1/24:1)		0	YES	0.215	0.182	0.159	0.237	0.166	0.19	0.294	0.166	0.325	0.142	0.143	0.127	0.169	0.226	0.182	0.213	0.356	0.111	0.269	0.304	0.201	0.209	0.291	0.25	0.313
8	Hex2Cer(d18:1/26:0)		6	YES	0.008	0.008	0.005	0.006	0.003	0.004	< LOD	0.006	0.007	0.004	< LOD	0.003	0.004	0.004	< LOD	0.004	0.009	< LOD	< LOD	< LOD	0.005	0.005	0.003	0.004	0.004
9	Hex2Cer(d18:1/26:1)		15	NO	< LOD	< LOD	< LOD	0.021	< LOD	< LOD	0.018	< LOD	< LOD	< LOD	< LOD	0.014	< LOD	< LOD	0.016	< LOD	0.023	< LOD	0.021	< LOD	0.014	0.015	< LOD	0.015	0.016
10	Hex3Cer(d18:1/16:0)		0	YES	0.725	0.875	0.6	0.963	0.584	0.619	0.612	0.746	1.55	0.668	0.529	0.4	0.595	0.605	0.779	0.674	1.52	0.551	0.933	0.835	1.1	0.58	0.85	0.67	0.742
11	Hex3Cer(d18:1/18:0)		0	YES	0.207	0.153	0.176	0.237	0.137	0.112	0.146	0.147	0.364	0.12	0.103	0.111	0.159	0.152	0.223	0.169	0.324	0.109	0.21	0.17	0.289	0.236	0.215	0.145	0.187
12	Hex3Cer(d18:1/24:1)		0	YES	0.327	0.376	0.23	0.377	0.243	0.215	0.251	0.296	0.606	0.176	0.269	0.161	0.201	0.149	0.251	0.213	0.48	0.191	0.269	0.233	0.382	0.327	0.408	0.263	0.306
13	Hex3Cer(d18:1/26:1)		0	YES	0.03	0.045	0.049	0.041	0.039	0.056	0.051	0.043	0.04	0.047	0.05	0.037	0.056	0.029	0.036	0.041	0.057	0.034	0.032	0.051	0.058	0.045	0.035	0.031	0.047
14	Hex3Cer(d18:1_20:0)		0	YES	0.016	0.02	0.017	0.028	0.023	0.015	0.021	0.021	0.033	0.013	0.011	0.008	0.016	0.014	0.018	0.014	0.032	0.011	0.016	0.024	0.021	0.027	0.031	0.018	0.019
15	Hex3Cer(d18:1_22:0)		2	YES	0.111	0.105	0.107	0.159	0.098	0.079	0.065	0.14	0.175	0.094	0.065	< LOD	0.081	0.06	0.129	< LOD	0.193	0.07	0.1	0.068	0.117	0.135	0.134	0.104	0.086
16	HexCer(d16:1/22:0)		16	NO	0.008	0.006	< LOD	< LOD	0.007	0.009	< LOD	0.008	< LOD	< LOD	< LOD	< LOD	< LOD	< LOD	0.008	< LOD	0.012	< LOD	< LOD	< LOD	0.008	< LOD	0.007	< LOD	< LOD
17	HexCer(d16:1/24:0)		14	NO	0.011	< LOD	< LOD	< LOD	0.01	< LOD	< LOD	< LOD	0.01	0.01	< LOD	< LOD	< LOD	0.009	0.01	< LOD	< LOD	< LOD	< LOD	0.011	0.011	0.009	0.014	0.013	< LOD
18	HexCer(d18:1/14:0)		16	NO	< LOD	< LOD	< LOD	0.025	< LOD	< LOD	0.017	< LOD	0.028	< LOD	< LOD	< LOD	< LOD	< LOD	< LOD	< LOD	0.025	< LOD	0.022	0.023	0.029	< LOD	0.024	0.018	< LOD
19	HexCer(d18:1/16:0)		0	YES	1.07	0.753	0.572	1.04	0.644	0.764	0.667	0.699	0.777	0.54	0.755	0.34	0.596	0.703	0.592	0.546	1.12	0.547	0.846	0.763	0.871	0.914	1.04	0.691	0.694
20	HexCer(d18:1/18:0)		0	YES	0.519	0.501	0.36	0.678	0.404	0.379	0.411	0.39	0.477	0.311	0.352	0.22	0.287	0.352	0.403	0.286	0.879	0.346	0.397	0.456	0.451	0.51	0.462	0.393	0.348
21	HexCer(d18:1/18:1)		0	YES	0.223	0.196	0.163	0.269	0.174	0.144	0.141	0.213	0.208	0.157	0.147	0.096	0.118	0.154	0.145	0.126	0.299	0.169	0.148	0.182	0.158	0.322	0.206	0.177	0.134
22	HexCer(d18:1/20:0)		0	YES	0.269	0.302	0.23	0.357	0.234	0.27	0.272	0.229	0.32	0.156	0.251	0.121	0.188	0.2	0.241	0.161	0.566	0.168	0.238	0.253	0.353	0.336	0.356	0.233	0.239
23	HexCer(d18:1/22:0)		0	YES	0.628	0.448	0.395	0.757	0.479	0.475	0.392	0.53	0.567	0.581	0.518	0.233	0.511	0.346	0.45	0.348	1.33	0.305	0.575	0.508	0.839	0.698	0.685	0.371	0.772
24	HexCer(d18:1/23:0)		0	YES	0.678	0.363	0.299	0.587	0.468	0.518	0.491	0.561	0.346	0.442	0.498	0.268	0.507	0.421	0.5	0.504	0.851	0.33	0.512	0.563	0.725	0.492	0.529	0.385	0.5
25	HexCer(d18:1/24:0)		0	YES	0.397	0.212	0.193	0.374	0.217	0.23	0.264	0.271	0.337	0.214	0.274	0.113	0.235	0.187	0.218	0.211	0.631	0.164	0.226	0.319	0.36	0.318	0.338	0.241	0.253
26	HexCer(d18:1/24:1)		0	YES	1.28	1.16	0.849	1.5	0.973	1.09	1.21	0.995	1.58	0.887	0.951	0.654	0.9	1.27	0.996	0.79	1.89	0.705	1.27	1.62	1.23	0.941	1.2	1.04	1.19
27	HexCer(d18:1/26:0)		0	YES	0.059	0.061	0.064	0.077	0.053	0.074	0.057	0.092	0.052	0.084	0.057	0.058	0.079	0.061	0.052	0.077	0.076	0.053	0.059	0.093	0.102	0.058	0.066	0.05	0.074
28	HexCer(d18:1/26:1)		8	YES	0.102	0.068	< LOD	0.068	0.07	0.068	0.071	0.075	0.098	< LOD	< LOD	< LOD	< LOD	< LOD	< LOD	< LOD	0.116	0.074	0.066	0.097	0.092	0.076	0.091	0.069	0.078
29	HexCer(d18:2/16:0)		5	YES	< LOD	0.004	0.007	0.011	< LOD	0.004	0.006	0.007	0.004	0.004	0.005	< LOD	< LOD	0.005	0.006	0.004	0.012	0.004	0.009	0.009	< LOD	0.005	0.009	0.006	0.005
30	HexCer(d18:2/18:0)		0	YES	0.07	0.093	0.043	0.088	0.061	0.054	0.049	0.069	0.08	0.06	0.034	0.025	0.042	0.039	0.043	0.032	0.124	0.029	0.074	0.044	0.068	0.057	0.063	0.05	0.059
31	HexCer(d18:2/20:0)		7	YES	0.016	0.012	0.01	0.021	0.007	0.012	0.014	0.011	0.011	< LOD	< LOD	< LOD	0.012	0.016	0.009	< LOD	0.021	< LOD	< LOD	< LOD	0.009	0.012	0.02	0.008	0.014
32	HexCer(d18:2/22:0)		1	YES	0.131	0.044	0.114	0.131	0.095	0.076	0.054	0.054	0.084	0.103	0.099	< LOD	0.104	0.069	0.148	0.055	0.185	0.085	0.124	0.117	0.135	0.12	0.062	0.072	0.102
33	HexCer(d18:2/23:0)		5	YES	0.191	< LOD	< LOD	0.136	0.081	< LOD	0.085	0.095	0.097	0.099	0.106	0.069	0.104	< LOD	0.114	0.09	0.18	< LOD	0.109	0.087	0.16	0.094	0.155	0.083	0.113
34	HexCer(d18:2/24:0)		0	YES	0.212	0.147	0.178	0.224	0.114	0.13	0.082	0.18	0.135	0.126	0.12	0.07	0.16	0.145	0.13	0.083	0.347	0.152	0.14	0.187	0.179	0.167	0.213	0.138	0.148
Hormones (4)
1	AbsAcid	Abscisic acid	23	NO	< LOD	< LOD	0.1	< LOD	< LOD	< LOD	< LOD	< LOD	< LOD	< LOD	< LOD	< LOD	< LOD	< LOD	< LOD	< LOD	< LOD	< LOD	< LOD	< LOD	0.018	< LOD	< LOD	< LOD	< LOD
2	Cortisol	Cortisol	0	YES	0.077	0.168	0.058	0.072	0.067	0.083	0.133	0.128	0.125	0.071	0.048	0.069	0.023	0.11	0.031	0.132	0.106	0.031	0.044	0.058	0.167	0.127	0.073	0.066	0.124
3	Cortisone	Cortisone	25	NO	< LOD	< LOD	< LOD	< LOD	< LOD	< LOD	< LOD	< LOD	< LOD	< LOD	< LOD	< LOD	< LOD	< LOD	< LOD	< LOD	< LOD	< LOD	< LOD	< LOD	< LOD	< LOD	< LOD	< LOD	< LOD
4	DHEAS	Dehydroepiandrosterone sulfate	24	NO	< LOD	< LOD	< LOD	< LOD	< LOD	< LOD	< LOD	< LOD	< LOD	< LOD	< LOD	< LOD	< LOD	< LOD	< LOD	< LOD	< LOD	< LOD	0.156	< LOD	< LOD	< LOD	< LOD	< LOD	< LOD
Indoles Derivatives (4)
1	3-IAA	3-Indoleacetic acid	0	YES	0.442	0.164	0.244	0.219	0.297	0.249	0.166	0.258	0.48	0.722	0.5	0.183	0.429	0.405	0.325	0.389	0.239	0.65	0.642	0.254	0.683	0.129	0.488	0.42	0.351
2	3-IPA	3-Indolepropionic acid	0	YES	0.396	0.262	0.682	0.115	0.231	0.332	0.918	0.405	1.12	0.977	0.385	0.046	0.489	0.094	0.567	0.287	0.491	0.425	0.714	0.205	1.81	0.33	0.324	0.53	1.15
3	Ind-SO4	Indoxyl sulfate	0	YES	5.82	2.31	3.87	4.31	11.9	4.74	3.66	5.39	20.3	10.6	22.3	1.67	12.3	1.23	13.6	12.4	5.07	12.5	13.9	2.23	23.1	14.6	6.19	11.1	10.6
4	Indole	Indole	25	NO	< LOD	< LOD	< LOD	< LOD	< LOD	< LOD	< LOD	< LOD	< LOD	< LOD	< LOD	< LOD	< LOD	< LOD	< LOD	< LOD	< LOD	< LOD	< LOD	< LOD	< LOD	< LOD	< LOD	< LOD	< LOD
Nucleobases Related (2)
1	Hypoxanthine	Hypoxanthine	12	NO	0.78	0.987	0.829	0.731	0.611	1.31	1.95	1.76	0.574	< LOD	< LOD	< LOD	< LOD	0.631	1.71	< LOD	< LOD	< LOD	< LOD	< LOD	< LOD	0.507	< LOD	< LOD	0.603
2	Xanthine	Xanthine	1	YES	0.794	0.715	0.61	0.562	0.334	0.562	0.6	0.768	0.538	0.248	0.416	0.231	< LOD	0.584	0.695	0.315	0.226	0.19	0.414	0.186	0.496	0.417	0.295	0.444	0.407
Sphingolipids (15)
1	SM (OH) C14:1		0	YES	11	3.27	4.92	12	6.76	7.13	5.39	6.33	5.33	6.02	4.11	3.02	5.87	5.3	6.63	3.3	6.16	5.45	5.46	8.36	8.53	6.93	9.86	5.28	7.87
2	SM (OH) C16:1		0	YES	8.27	3.48	5.15	9.31	5.93	5.74	5.71	6.33	5.21	6.42	4.15	3.81	6.39	5.43	6.77	3.53	6.34	6.36	5.58	7.33	8.43	8.36	9.12	5.7	6.44
3	SM (OH) C22:1		0	YES	6.84	4.65	5.91	8.62	4.79	5.24	4.99	5.57	5.29	5.23	4.85	3.29	4.96	4.71	5.74	3.79	10.2	4.45	5.27	6.61	7.78	7.69	6.89	4.76	5.78
4	SM (OH) C22:2		0	YES	7.51	4.04	5.51	7.15	5.05	5.14	4.62	5.24	5.9	4.78	3.69	3.16	4.96	3.89	4.8	2.97	7.45	4.11	5.05	7.21	6.34	5.32	7.27	4.64	5.66
5	SM (OH) C24:1		0	YES	0.889	0.65	0.668	1.18	0.554	0.807	0.674	0.861	1.07	0.609	0.606	0.358	0.506	0.699	0.717	0.428	1.34	0.566	0.652	0.938	0.836	0.805	0.923	0.647	0.603
6	SM C16:0		0	YES	104	78.3	77	121	70.3	78.9	76.1	75.3	117	65.8	81.1	39.7	63	67.3	74.1	50.3	146	63.5	97.4	90.3	104	105	102	80.6	82.1
7	SM C16:1		0	YES	8.86	7.46	6.72	10.6	6.65	6.54	6.18	6.57	9.82	5.98	6.3	3.47	6.02	6.8	5.84	3.29	13.2	4.98	8.6	7.01	8.44	10.5	9.21	7.35	7.4
8	SM C18:0		0	YES	26.6	27.4	26.2	39.1	24.5	23.3	28.6	25.6	40.4	22.7	22.3	16.2	21.4	24.1	25.6	16.5	46.5	22.4	29.3	26.9	35.8	43.5	31.9	27.1	27
9	SM C18:1		0	YES	10.2	10.1	9.33	13.3	9.68	7.95	8.34	9.27	11.9	9.49	7.68	5.98	8.53	8.54	8.37	4.51	14.4	8.1	10.5	8.65	11.2	16	12.8	10.3	10.8
10	SM C20:2		0	YES	0.093	0.206	0.316	0.256	0.167	0.176	0.143	0.156	0.322	0.06	0.281	0.101	0.104	0.173	0.142	0.121	0.266	0.12	0.278	0.255	0.083	0.289	0.25	0.163	0.102
11	SM C22:3		0	YES	0.107	0.123	0.14	0.213	0.131	0.111	0.1	0.119	0.247	0.098	0.15	0.039	0.078	0.032	0.121	0.082	0.22	0.084	0.119	0.084	0.169	0.166	0.166	0.11	0.133
12	SM C24:0		0	YES	10.1	9.42	7.97	13.1	7.59	8.21	8.96	7.88	16.1	7.73	7.07	4.6	6.04	8.48	7.7	4.91	15.5	5.72	8.64	9.54	10.9	10	10.8	7.62	8.04
13	SM C24:1		0	YES	18.8	11.4	6.88	10.7	7.93	12.6	11.5	5.11	21.7	3.75	6.61	7.81	7.48	11.5	7.55	5.98	17.8	6.7	14.1	17.5	7.61	8.02	12.8	13.6	7.58
14	SM C26:0		0	YES	0.101	0.111	0.105	0.139	0.078	0.082	0.089	0.116	0.128	0.071	0.088	0.055	0.076	0.101	0.081	0.052	0.232	0.069	0.074	0.166	0.113	0.127	0.109	0.098	0.089
15	SM C26:1		0	YES	0.217	0.179	0.219	0.339	0.152	0.188	0.222	0.257	0.401	0.268	0.239	0.094	0.168	0.237	0.25	0.134	0.439	0.114	0.181	0.34	0.198	0.281	0.253	0.24	0.168
Sugars (1)
1	H1		0	YES	5631	5755	5990	7005	5819	5109	4858	5807	5906	5464	5379	5100	4683	5331	4190	5163	4697	4578	5043	4780	6586	6092	5753	5449	5672
Triglycerides (242)
1	TG(14:0_32:2)		22	NO	< LOD	< LOD	< LOD	< LOD	< LOD	< LOD	< LOD	< LOD	< LOD	< LOD	< LOD	0.378	< LOD	< LOD	< LOD	< LOD	< LOD	< LOD	0.29	< LOD	0.432	< LOD	< LOD	< LOD	< LOD
2	TG(14:0_34:0)		3	YES	0.448	0.619	0.7	0.465	0.379	0.572	< LOD	< LOD	0.432	0.899	0.353	0.6	1.25	1.02	0.729	0.354	0.414	0.458	1.35	0.555	1.79	0.39	0.759	< LOD	0.996
3	TG(14:0_34:1)		0	YES	1.63	1.74	2.97	1.44	1.19	1.91	1.01	1.15	1.72	2.99	1.33	2.79	3.82	3.58	2.62	1.25	3.22	1.51	5.13	2.79	5.47	1.54	2.36	0.808	3.63
4	TG(14:0_34:2)		0	YES	1.17	1.13	1.99	0.701	0.434	1.33	0.779	0.587	0.749	1.39	0.736	1.84	0.984	1.48	0.518	0.833	1.85	0.494	1.82	1.37	2.25	0.752	1.45	0.432	1.33
5	TG(14:0_34:3)		2	YES	0.352	0.218	0.528	0.231	0.157	0.323	0.268	0.172	0.211	0.265	0.233	0.452	0.226	0.28	0.135	0.201	0.456	< LOD	0.394	0.373	0.53	< LOD	0.302	0.159	0.225
6	TG(14:0_35:1)		14	NO	< LOD	< LOD	< LOD	< LOD	< LOD	< LOD	< LOD	< LOD	< LOD	0.291	< LOD	0.263	0.457	0.432	0.319	< LOD	< LOD	0.276	0.501	0.296	0.71	< LOD	0.433	< LOD	0.364
7	TG(14:0_35:2)		14	NO	< LOD	< LOD	0.185	< LOD	< LOD	0.128	< LOD	< LOD	< LOD	0.185	< LOD	0.132	0.208	0.181	< LOD	< LOD	< LOD	< LOD	0.245	0.247	0.334	< LOD	0.235	< LOD	0.198
8	TG(14:0_36:1)		0	YES	1.3	1.74	2.24	2.38	1.48	1.94	1.28	1.15	2.13	2.25	1.41	1.6	2.59	2.76	1.95	1.09	1.78	1.73	3.59	1.99	4.67	2.51	2.59	1.16	2.31
9	TG(14:0_36:2)		0	YES	1.45	1.82	3.5	1.04	0.457	2.12	0.538	0.534	1.11	2.18	1.04	2.22	1.91	3.1	1.31	1.13	1.89	1.52	4.84	2.49	4.62	1.16	2.01	0.787	1.76
10	TG(14:0_36:3)		0	YES	1.22	1.3	2.17	0.577	0.305	1.87	0.795	0.359	0.74	1.08	0.847	1.96	0.764	1.19	0.385	1.14	1.91	0.379	2.13	1.28	2.55	0.59	1.42	0.485	0.963
11	TG(14:0_36:4)		0	YES	0.431	0.418	0.965	0.308	0.235	0.819	0.504	0.25	0.374	0.382	0.342	0.561	0.316	0.489	0.136	0.428	0.792	0.131	0.695	0.583	0.771	0.214	0.644	0.26	0.382
12	TG(14:0_38:4)		2	YES	0.146	0.213	0.239	0.218	0.215	0.204	< LOD	0.125	0.16	0.279	0.186	0.157	0.246	0.211	0.208	0.261	0.337	0.16	0.201	0.356	0.325	0.167	0.311	< LOD	0.23
13	TG(14:0_38:5)		1	YES	0.152	0.319	0.397	0.246	0.177	0.451	0.18	0.234	0.288	0.273	0.329	0.261	0.427	0.269	0.184	0.361	0.553	0.176	0.296	0.546	0.405	0.176	0.412	< LOD	0.283
14	TG(14:0_39:3)		3	YES	0.039	0.033	0.03	0.033	0.033	0.018	0.038	0.039	< LOD	< LOD	0.035	0.028	0.015	0.03	0.018	0.016	0.043	0.015	0.016	< LOD	0.015	0.027	0.018	0.027	0.019
15	TG(16:0_28:1)		17	NO	< LOD	< LOD	0.345	< LOD	< LOD	< LOD	< LOD	< LOD	< LOD	< LOD	< LOD	1.25	0.249	0.298	< LOD	< LOD	< LOD	< LOD	0.345	< LOD	0.544	0.27	0.224	< LOD	< LOD
16	TG(16:0_28:2)		19	NO	< LOD	< LOD	0.163	0.144	< LOD	< LOD	< LOD	< LOD	< LOD	< LOD	< LOD	0.326	< LOD	0.144	< LOD	< LOD	< LOD	< LOD	0.135	< LOD	0.145	< LOD	< LOD	< LOD	< LOD
17	TG(16:0_30:2)		0	YES	0.307	0.328	0.48	0.276	0.211	0.419	0.231	0.247	0.162	0.314	0.32	2.07	0.53	0.615	0.205	0.197	0.408	0.132	0.469	0.244	0.825	0.449	0.307	0.149	0.185
18	TG(16:0_32:0)		0	YES	2.36	3.14	4.46	2.84	2.63	3.24	1.51	1.54	2.12	4.02	3.65	5.03	5.81	7.46	4.56	2.15	2.15	2.47	10.6	2.81	8.11	2.67	5.82	2.21	5.4
19	TG(16:0_32:1)		0	YES	3.29	3.22	5.34	3.04	2.82	4.09	1.98	2.65	3.79	5.69	3.46	6.19	7.08	9	5.57	2.45	5.26	2.91	10.3	4.74	8.58	4.44	5.53	1.69	7.7
20	TG(16:0_32:2)		0	YES	2.13	1.35	2.23	1.41	0.961	1.82	1.2	1.31	1.36	1.98	1.5	2.72	1.74	2.44	1.35	1.05	3.03	0.806	3.06	1.73	3.13	1.48	2	0.593	2.25
21	TG(16:0_32:3)		0	YES	0.29	0.244	0.393	0.319	0.248	0.291	0.368	0.191	0.252	0.258	0.291	0.521	0.272	0.407	0.186	0.267	0.615	0.131	0.578	0.39	0.552	0.306	0.315	0.147	0.284
22	TG(16:0_33:1)		0	YES	1.16	0.645	0.887	1.13	1.27	1.04	0.612	0.722	0.617	2.3	0.737	1.1	2.76	2.67	2.08	0.762	1.05	1.39	2.96	1.29	2.81	1.73	2.55	0.895	2.64
23	TG(16:0_33:2)		0	YES	0.606	0.287	0.38	0.358	0.383	0.372	0.307	0.395	0.243	0.603	0.386	0.407	0.566	0.67	0.487	0.296	0.402	0.38	0.862	0.472	0.758	0.545	0.85	0.385	0.753
24	TG(16:0_34:0)		0	YES	2.86	4.17	6.23	3.72	3.34	4.51	1.7	1.64	3.12	5.38	3.34	4.78	7.16	9.38	5.52	2.26	2.61	3.36	13.9	3.07	10.3	4.08	6.32	3.54	6.88
25	TG(16:0_34:1)		0	YES	10.1	13.9	24.7	12.7	12.9	15.6	8.2	7.91	14.4	19.5	13.3	17.8	24.1	31.9	19.9	8.08	17.6	11.8	47.8	15.4	30.7	16.4	21.6	10.2	27.5
26	TG(16:0_34:2)		0	YES	12.1	11.5	20.5	9.99	11.7	15.3	9.3	8.29	13	12.7	13	14.9	11.2	19.9	9.34	8.22	18.4	7.39	23.3	12.1	18.8	12.8	14.7	7.2	18.4
27	TG(16:0_34:3)		0	YES	4.18	2.5	5.19	2.9	3.61	4.33	4.01	2.89	3.37	2.84	3.24	3.85	1.87	4.34	1.43	2.54	6.53	1.17	4.61	3.53	4.25	2.95	3.86	1.87	4.73
28	TG(16:0_34:4)		0	YES	0.641	0.452	0.779	0.678	0.624	0.709	0.755	0.571	0.707	0.546	0.677	0.379	0.431	0.859	0.266	0.48	1.14	0.203	0.641	0.607	0.838	0.37	0.817	0.216	0.756
29	TG(16:0_35:1)		0	YES	1.4	0.799	1.4	1.26	1.2	1.16	0.572	0.79	0.532	2.39	1.05	1.36	3.22	3.13	2.49	0.818	0.866	1.63	3.55	1.36	3.66	2.09	2.67	1.31	2.87
30	TG(16:0_35:2)		0	YES	1.48	0.662	1.3	1.11	1.33	0.976	0.773	0.931	0.779	1.96	1.11	1.25	2.06	2.6	1.86	0.891	1.06	1.25	2.71	1.53	2.79	2	2.14	1.02	2.45
31	TG(16:0_35:3)		0	YES	0.507	0.27	0.415	0.39	0.489	0.434	0.384	0.365	0.21	0.555	0.456	0.413	0.434	0.621	0.329	0.291	0.539	0.271	0.775	0.511	0.738	0.447	0.652	0.39	0.704
32	TG(16:0_36:2)		0	YES	31.6	23.8	45.8	23.7	29	28.4	20	17.2	34.6	38.8	30.2	27.3	37.1	47.4	34.2	17.2	51.3	28.9	67.3	37.1	53.5	40.7	29.1	27.6	48.8
33	TG(16:0_36:3)		0	YES	29.9	22.4	37.9	20	28.6	29.7	28.6	15.1	27.5	20.5	31.8	22.2	11.6	24.8	11	17.8	60	8.83	43.2	26.3	33.7	23	24.7	18.5	34.6
34	TG(16:0_36:4)		0	YES	10	7.16	11.7	7.21	10.2	11.2	12.9	5.38	7.39	5.24	11.7	6.69	3.09	6.9	2.84	6.54	21.1	1.75	11.1	7.05	9.17	5.98	8.18	6.52	9.25
35	TG(16:0_36:5)		0	YES	2.14	1.46	2.61	2.05	2.33	2.71	3.88	1.55	1.75	1.18	2.4	1.37	0.745	1.6	0.574	1.61	4.61	0.344	2.02	1.83	2.04	1.34	2.19	1.39	1.8
36	TG(16:0_36:6)		1	YES	0.431	0.302	0.408	0.389	0.354	0.471	0.774	0.27	0.34	0.232	0.273	0.312	0.182	0.48	0.158	0.163	0.604	< LOD	0.444	0.365	0.402	0.251	0.664	0.24	0.369
37	TG(16:0_37:3)		0	YES	0.159	0.105	0.151	0.112	0.135	0.123	0.14	0.109	0.094	0.169	0.127	0.201	0.154	0.182	0.112	0.103	0.202	0.063	0.207	0.181	0.232	0.142	0.158	0.166	0.199
38	TG(16:0_38:1)		1	YES	0.292	0.305	0.526	0.301	0.658	0.524	0.215	0.145	0.225	0.356	< LOD	0.306	0.662	0.561	0.285	0.17	0.2	0.273	0.697	0.402	0.826	0.591	0.437	0.231	0.491
39	TG(16:0_38:2)		0	YES	0.493	0.479	0.926	0.452	0.568	0.673	0.387	0.258	0.743	0.607	0.479	0.447	0.812	0.746	0.672	0.341	0.64	0.364	1.52	0.768	1.18	0.677	0.42	0.602	0.745
40	TG(16:0_38:3)		0	YES	1.07	0.904	1.25	0.843	1.19	1.18	1.1	0.686	1.59	1.18	1.2	0.716	1.17	1.04	1.12	0.824	1.72	0.68	2.09	1.62	1.88	1.31	0.806	0.913	1.53
41	TG(16:0_38:4)		0	YES	2.14	1.7	2.06	1.78	2.52	2.22	2.18	1.65	2.45	2.33	2.73	1.22	2.24	1.86	2.26	1.8	3.55	1.32	2.58	2.47	3.08	2.32	2.08	2.06	2.59
42	TG(16:0_38:5)		0	YES	3.05	2.58	3.81	2.95	3.66	4	4.6	3.18	4.87	2.8	4.25	1.92	2.53	2.56	2.05	3.03	6.57	1.29	3.01	3.62	2.78	2.94	4.36	2.36	3.29
43	TG(16:0_38:6)		0	YES	2.09	1.92	2.07	1.95	2.39	2.8	4.57	2.07	2.86	1.13	2.54	1.86	0.899	2.37	0.699	1.79	4.21	0.376	1.91	2.12	1.57	1.23	2.8	1.44	1.55
44	TG(16:0_38:7)		0	YES	0.492	0.683	0.585	0.507	0.632	0.856	1.69	0.594	0.598	0.263	0.489	0.683	0.245	0.77	0.258	0.317	1.07	0.199	0.594	0.685	0.431	0.282	0.913	0.462	0.498
45	TG(16:0_40:6)		0	YES	1.68	1.36	1.52	1.37	1.56	1.4	2.26	1.1	1.97	1.27	2.05	1.34	1.16	1.91	1.11	0.883	4.21	0.863	2.15	2.56	1.76	1.57	1.9	1.6	1.36
46	TG(16:0_40:7)		0	YES	1.1	0.95	0.757	0.953	0.966	1.1	2.26	0.651	1.11	0.483	0.844	1.09	0.415	1.19	0.458	0.412	2.13	0.166	2.02	1.4	0.815	0.688	1.34	0.966	0.623
47	TG(16:0_40:8)		0	YES	0.447	0.602	0.393	0.446	0.449	0.676	1	0.429	0.731	0.245	0.374	0.374	0.195	0.522	0.268	0.295	0.688	0.133	0.928	0.649	0.52	0.337	0.504	0.463	0.377
48	TG(16:1_28:0)		18	NO	< LOD	< LOD	0.146	< LOD	< LOD	< LOD	< LOD	< LOD	0.122	< LOD	< LOD	0.939	0.128	0.227	< LOD	< LOD	< LOD	< LOD	0.123	< LOD	0.152	< LOD	< LOD	< LOD	< LOD
49	TG(16:1_30:1)		14	NO	< LOD	0.304	0.383	< LOD	< LOD	0.34	< LOD	< LOD	< LOD	0.393	< LOD	1.96	0.356	0.567	< LOD	< LOD	< LOD	< LOD	0.457	< LOD	0.429	0.329	0.299	< LOD	< LOD
50	TG(16:1_32:0)		0	YES	0.712	1.13	1.59	1.12	0.894	1.28	0.611	0.92	1.12	1.39	1.04	2	1.92	2.86	1.2	0.725	1.15	0.841	3.16	1.03	2.31	1.16	1.71	0.401	2.04
51	TG(16:1_32:1)		1	YES	1.41	1.06	1.94	1.19	0.949	1.46	0.856	1.17	1.49	1.91	0.821	2.4	1.74	2.85	0.985	0.878	1.69	1	2.24	1.77	2.1	1.47	1.56	< LOD	1.81
52	TG(16:1_32:2)		6	YES	0.481	0.32	0.674	0.459	< LOD	0.543	< LOD	0.31	0.475	0.389	< LOD	1.24	0.442	0.666	< LOD	0.338	0.552	< LOD	0.557	0.575	0.625	0.39	0.558	< LOD	0.37
53	TG(16:1_33:1)		7	YES	0.407	0.324	0.335	0.408	< LOD	0.357	< LOD	0.345	< LOD	0.517	< LOD	< LOD	0.613	0.774	0.481	< LOD	0.383	0.437	0.759	0.457	0.673	0.583	0.749	< LOD	0.559
54	TG(16:1_34:0)		0	YES	1.24	1.42	2.31	1.17	1.22	2	0.529	0.889	1.38	2.03	1.12	1.49	2.57	3.2	1.62	0.873	1.36	1.26	3.49	1.42	3.05	1.73	1.91	0.663	2.61
55	TG(16:1_34:1)		0	YES	6.84	5.63	10.5	5.5	5.48	7.48	4.47	5.22	8.58	8.46	5.26	8.01	9.24	13.5	6.62	3.93	9.27	5.66	13.4	8.35	9.73	9.03	7.95	2.93	10.7
56	TG(16:1_34:2)		0	YES	4.78	3.8	6.38	3.32	3.45	5.03	3.74	3.67	4.86	3.76	3.54	6.05	2.57	5.81	2.03	2.78	6.94	2.06	5.5	5.01	4.78	4.09	4.29	1.33	4.9
57	TG(16:1_34:3)		0	YES	1.37	0.706	1.52	0.876	0.751	1.25	1.01	0.764	0.953	0.602	0.877	1.68	0.466	1.31	0.294	0.695	1.44	0.284	0.764	1.15	0.912	0.723	0.981	0.279	0.997
58	TG(16:1_36:1)		0	YES	1.66	1.99	4.01	1.62	1.27	2.99	0.63	0.936	1.96	2.44	1.49	2	3.4	4.33	1.68	1.29	1.86	3.25	4.92	2.67	3.59	2.73	2.49	1.42	3.21
59	TG(16:1_36:2)		0	YES	5.88	4.32	9.59	3.94	3.67	6.43	2.81	3.1	6.32	6.2	4.71	6.11	6.7	9.84	4.82	3.56	7.57	6.81	9.94	8.99	8.09	7.41	5.15	3.61	7.01
60	TG(16:1_36:3)		0	YES	5.13	3.52	8.02	3.31	3.37	6.06	3.56	2.68	4.56	3.56	5.08	5.71	2.26	4.82	1.58	3.25	8.42	1.85	5.69	6.26	4.93	4.04	4.04	2.24	4.52
61	TG(16:1_36:4)		0	YES	1.78	1.53	3.02	1.47	1.56	2.79	1.92	1.17	1.66	1.01	2.08	1.78	0.844	1.55	0.594	1.54	3.02	0.474	1.54	2.21	1.23	1.36	2.03	0.894	1.43
62	TG(16:1_36:5)		0	YES	0.595	0.607	0.886	0.589	0.551	0.948	0.886	0.656	0.631	0.319	0.704	0.445	0.275	0.654	0.141	0.477	1.02	0.153	0.46	0.865	0.482	0.444	0.901	0.294	0.493
63	TG(16:1_38:3)		0	YES	0.291	0.24	0.384	0.195	0.23	0.289	0.188	0.303	0.306	0.286	0.278	0.253	0.347	0.351	0.254	0.264	0.453	0.251	0.406	0.511	0.412	0.299	0.288	0.246	0.333
64	TG(16:1_38:4)		0	YES	0.872	0.54	0.866	0.522	0.728	0.918	0.537	0.728	0.802	0.764	0.77	0.41	0.984	0.604	0.548	0.725	0.86	0.453	0.483	1.16	0.743	0.861	0.841	0.476	0.767
65	TG(16:1_38:5)		0	YES	1.03	1.06	1.53	1.27	1.12	1.94	1.18	1.67	1.93	0.699	1.25	0.493	1.09	0.937	0.574	1.18	1.66	0.524	0.73	1.62	0.816	0.915	1.49	0.59	1.03
66	TG(17:0_32:1)		1	YES	0.283	0.276	0.309	0.359	0.306	0.384	< LOD	0.248	0.206	0.595	0.338	0.4	0.798	0.632	0.408	0.244	0.32	0.425	0.704	0.446	0.819	0.348	0.695	0.239	0.588
67	TG(17:0_34:1)		0	YES	1.22	0.767	1.46	1.42	1.39	0.882	0.599	0.684	0.586	1.8	0.847	1.24	2.9	3.15	2.24	0.746	0.975	1.64	3.56	1.3	3.57	2.12	2.97	1.33	2.48
68	TG(17:0_34:2)		0	YES	1.01	0.522	0.935	0.694	0.822	0.921	0.6	0.493	0.527	0.996	0.531	0.779	0.978	1.49	0.91	0.65	0.901	0.895	1.55	0.94	1.75	1.11	1.62	0.654	1.53
69	TG(17:0_34:3)		0	YES	0.443	0.201	0.325	0.266	0.389	0.283	0.238	0.288	0.105	0.319	0.312	0.258	0.278	0.389	0.177	0.274	0.344	0.218	0.34	0.314	0.435	0.394	0.529	0.229	0.436
70	TG(17:0_36:3)		0	YES	2.13	0.727	1.59	1.19	1.54	1.31	0.878	0.849	0.639	1.21	1.79	1.1	1.2	1.69	1.06	1.24	2.31	1.27	2.9	1.63	2.83	2.05	1.86	1.72	2.39
71	TG(17:0_36:4)		0	YES	0.943	0.304	0.549	0.463	0.591	0.663	0.514	0.426	0.288	0.372	0.706	0.386	0.423	0.551	0.303	0.508	0.78	0.209	0.759	0.49	0.976	0.52	0.868	0.674	0.772
72	TG(17:1_32:1)		0	YES	0.268	0.307	0.319	0.268	0.326	0.215	0.22	0.324	0.358	0.385	0.181	0.202	0.398	0.567	0.357	0.287	0.29	0.304	0.533	0.305	0.371	0.414	0.458	0.248	0.466
73	TG(17:1_34:1)		0	YES	0.995	0.832	1.08	0.981	0.979	0.603	0.452	0.652	0.626	1.64	0.771	0.829	1.87	1.89	1.6	0.483	0.764	1.31	2.36	1.3	1.79	1.81	1.33	0.974	2.05
74	TG(17:1_34:2)		0	YES	0.738	0.59	0.659	0.619	0.601	0.537	0.466	0.536	0.364	0.822	0.477	0.389	0.596	0.849	0.547	0.421	0.681	0.457	1.02	0.761	0.813	0.921	0.882	0.502	0.91
75	TG(17:1_34:3)		3	YES	0.258	0.121	0.168	0.208	0.187	0.178	0.158	0.161	< LOD	0.229	0.246	0.164	0.178	0.269	< LOD	0.183	0.318	0.158	0.347	0.306	0.191	0.174	0.324	< LOD	0.199
76	TG(17:1_36:3)		0	YES	0.799	0.665	0.596	0.611	0.51	0.593	0.526	0.418	0.441	0.52	0.539	0.331	0.442	0.776	0.447	0.439	0.987	0.414	1.25	0.83	0.79	0.812	0.754	0.605	0.792
77	TG(17:1_36:4)		0	YES	0.37	0.35	0.304	0.335	0.328	0.305	0.368	0.22	0.191	0.238	0.344	0.18	0.302	0.3	0.23	0.289	0.479	0.133	0.336	0.312	0.334	0.379	0.456	0.313	0.313
78	TG(17:1_36:5)		8	YES	< LOD	0.196	0.252	0.376	0.352	0.375	0.28	0.272	< LOD	0.285	< LOD	< LOD	< LOD	0.325	< LOD	< LOD	0.272	< LOD	0.229	0.315	0.19	0.266	0.378	0.25	0.283
79	TG(17:1_38:5)		0	YES	0.012	0.011	0.008	0.014	0.013	0.012	0.009	0.012	0.012	0.009	0.016	0.007	0.013	0.009	0.01	0.012	0.01	0.005	0.01	0.013	0.011	0.016	0.018	0.014	0.014
80	TG(17:1_38:6)		3	YES	0.019	0.024	0.023	0.024	0.02	0.017	0.02	0.027	0.026	0.012	0.022	0.013	< LOD	0.031	< LOD	0.016	0.025	< LOD	0.014	0.03	0.016	0.026	0.036	0.018	0.025
81	TG(17:1_38:7)		0	YES	0.066	0.034	0.085	0.054	0.054	0.046	0.084	0.074	0.117	0.04	0.037	0.053	0.058	0.073	0.046	0.027	0.061	0.032	0.063	0.066	0.058	0.083	0.113	0.033	0.027
82	TG(17:2_34:2)		18	NO	0.222	0.219	< LOD	< LOD	< LOD	< LOD	< LOD	< LOD	< LOD	< LOD	0.221	< LOD	< LOD	0.199	< LOD	< LOD	< LOD	< LOD	0.405	< LOD	< LOD	< LOD	0.31	< LOD	0.323
83	TG(17:2_34:3)		13	NO	0.25	0.325	< LOD	0.295	< LOD	0.296	0.297	< LOD	< LOD	0.298	< LOD	< LOD	< LOD	0.328	< LOD	< LOD	0.289	< LOD	0.265	< LOD	< LOD	< LOD	0.355	0.24	0.333
84	TG(17:2_36:2)		3	YES	0.257	0.149	0.226	0.152	< LOD	0.182	0.141	0.15	0.192	0.196	0.152	0.182	0.212	0.294	< LOD	0.171	0.187	< LOD	0.354	0.209	0.339	0.268	0.354	0.345	0.244
85	TG(17:2_36:3)		1	YES	0.288	0.201	0.179	0.237	0.143	0.219	0.162	0.241	0.202	0.26	0.228	0.311	< LOD	0.274	0.137	0.188	0.373	0.185	0.468	0.259	0.335	0.299	0.395	0.179	0.175
86	TG(17:2_36:4)		5	YES	0.235	0.183	< LOD	0.275	< LOD	0.244	0.276	0.262	0.329	0.222	< LOD	0.156	0.176	0.259	< LOD	0.198	0.175	0.18	0.291	0.21	0.313	0.208	0.165	< LOD	0.223
87	TG(17:2_38:5)		13	NO	< LOD	< LOD	0.154	0.156	< LOD	< LOD	< LOD	< LOD	0.156	< LOD	0.167	< LOD	< LOD	0.126	< LOD	< LOD	0.148	< LOD	0.128	0.154	0.118	0.138	0.151	0.118	< LOD
88	TG(17:2_38:6)		24	NO	0.216	< LOD	< LOD	< LOD	< LOD	< LOD	< LOD	< LOD	< LOD	< LOD	< LOD	< LOD	< LOD	< LOD	< LOD	< LOD	< LOD	< LOD	< LOD	< LOD	< LOD	< LOD	< LOD	< LOD	< LOD
89	TG(17:2_38:7)		23	NO	< LOD	< LOD	0.073	< LOD	< LOD	< LOD	< LOD	< LOD	< LOD	< LOD	< LOD	< LOD	< LOD	< LOD	< LOD	< LOD	0.112	< LOD	< LOD	< LOD	< LOD	< LOD	< LOD	< LOD	< LOD
90	TG(18:0_30:0)		1	YES	0.382	0.564	0.592	0.429	0.328	0.698	< LOD	0.235	0.379	0.799	0.394	0.603	1.03	1.07	0.832	0.4	0.27	0.394	1.37	0.421	1.33	0.363	0.652	0.275	0.998
91	TG(18:0_30:1)		1	YES	0.153	0.291	0.471	0.3	0.17	0.463	< LOD	0.156	0.169	0.45	0.186	0.817	0.558	0.639	0.532	0.203	0.17	0.257	0.675	0.277	0.756	0.313	0.33	0.151	0.411
92	TG(18:0_32:0)		3	YES	1.32	1.8	2.9	1.78	1.56	2.17	< LOD	< LOD	1.53	2.23	1.55	1.75	3.88	4.35	2.61	1.11	< LOD	1.71	6.93	1.21	5.1	1.83	3.21	1.63	3.13
93	TG(18:0_32:1)		0	YES	1.2	1.73	3	1.32	1.23	2.38	0.458	0.656	1.21	2.34	1.26	1.9	3.51	3.9	1.9	1.13	1.03	2.13	5.27	1.54	4.15	1.86	2.31	0.874	2.99
94	TG(18:0_32:2)		0	YES	0.526	0.764	1.25	0.544	0.243	1.23	0.257	0.311	0.299	0.789	0.407	0.636	0.896	1.27	0.41	0.548	0.616	0.545	1.83	0.693	1.58	0.451	0.896	0.264	0.848
95	TG(18:0_34:2)		0	YES	4.12	5.81	10.9	4.25	4.37	8.78	2.02	1.79	4.08	4.61	5.17	4.04	5.01	8.9	3.15	3.21	3.96	4.4	12	3.71	9.84	5.11	6.55	4.29	7.25
96	TG(18:0_34:3)		0	YES	0.988	1.25	2.98	1.12	1.02	2.42	0.52	0.397	0.723	0.898	1.18	1.03	0.787	2.01	0.535	0.984	1.08	0.779	2.31	1.14	1.97	0.983	1.6	0.947	1.49
97	TG(18:0_36:1)		0	YES	1.57	1.72	3.48	1.91	1.26	2.78	0.529	0.433	1.92	2.66	1.62	1.47	4.3	5.77	2.2	1.09	0.991	4.07	7.7	1.51	5.63	2.88	2.93	2.48	3.93
98	TG(18:0_36:2)		0	YES	6.82	7.35	13.6	6.24	4.79	11	2.31	2.32	6.78	8.59	6.77	6.06	11.8	19.4	7.44	5.46	5.39	15.7	25.5	8.44	17.6	11.4	8.51	8.79	11.9
99	TG(18:0_36:3)		0	YES	6.15	6.62	12.6	5.14	3.74	12.3	2.05	1.99	4.97	4.12	7.5	4.94	4.1	9.33	2.94	4.51	7.26	5.15	14.7	5.28	10.8	6.11	6.67	7.14	6.95
100	TG(18:0_36:4)		0	YES	2.27	2.68	5.04	2.11	1.75	5.43	1.32	1.01	1.85	1.38	3.32	1.73	1.34	3.05	1.1	2.13	2.9	1.2	4.33	1.85	3.56	2.01	2.86	3.27	2.41
101	TG(18:0_36:5)		0	YES	0.372	0.529	1.11	0.529	0.543	1.29	0.426	0.345	0.4	0.359	0.698	0.384	0.287	0.632	0.187	0.479	0.696	0.181	0.598	0.46	0.781	0.459	0.769	0.7	0.449
102	TG(18:0_38:6)		0	YES	0.63	1.01	0.949	0.853	0.905	1.6	0.608	0.51	0.939	0.392	0.905	0.613	0.342	0.986	0.377	0.635	0.886	0.289	0.934	0.549	0.75	0.669	0.973	0.87	0.574
103	TG(18:0_38:7)		0	YES	0.232	0.279	0.272	0.261	0.223	0.453	0.291	0.195	0.219	0.178	0.287	0.247	0.145	0.289	0.096	0.19	0.354	0.092	0.301	0.179	0.257	0.257	0.342	0.225	0.241
104	TG(18:1_26:0)		12	NO	0.243	< LOD	0.326	< LOD	< LOD	0.199	< LOD	< LOD	0.449	< LOD	< LOD	0.566	0.212	0.213	0.257	< LOD	< LOD	< LOD	0.376	0.195	0.472	< LOD	0.251	< LOD	0.236
105	TG(18:1_28:1)		1	YES	0.218	0.229	0.828	0.387	0.206	0.41	0.204	< LOD	0.222	0.304	0.313	1.91	0.54	0.699	0.265	0.208	0.22	0.172	0.685	0.283	0.704	0.517	0.356	0.246	0.378
106	TG(18:1_30:0)		0	YES	2.49	1.85	3.24	1.99	1.35	2.44	1.44	1.56	2.27	3.35	1.88	4.21	4.76	4.92	4.1	1.59	4	2	6.24	3.34	5.98	2.73	2.71	1.12	5.1
107	TG(18:1_30:1)		0	YES	1.17	0.846	1.86	1.02	0.535	1.77	0.546	0.783	0.832	1.47	0.953	6.5	2.11	2.41	1.85	0.717	1.49	0.843	3.42	1.49	2.57	1.45	1.22	0.584	1.28
108	TG(18:1_30:2)		0	YES	0.466	0.395	0.835	0.607	0.438	0.709	0.46	0.253	0.239	0.535	0.657	3.39	0.945	1.09	0.449	0.38	0.503	0.278	0.877	0.567	1.08	1.5	0.542	0.508	0.551
109	TG(18:1_31:0)		21	NO	< LOD	< LOD	< LOD	< LOD	< LOD	< LOD	< LOD	< LOD	< LOD	< LOD	< LOD	< LOD	2.71	< LOD	< LOD	< LOD	< LOD	< LOD	2.8	< LOD	2.87	< LOD	< LOD	< LOD	2.56
110	TG(18:1_32:0)		0	YES	7.4	8.2	16.5	8.98	8.11	8.9	5.36	5.83	9.48	13.2	8.88	11.7	15.5	19.6	13	5.21	11.4	8.53	32.8	9.74	19	10.8	11.8	7.02	16.8
111	TG(18:1_32:1)		0	YES	9.55	6.53	16.3	7.22	6.38	9.53	4.99	6.31	11	12.1	7.5	11.7	11.9	18.2	10.6	5.12	14.7	9.53	24.8	12.4	15.3	12	8.9	4.35	13.8
112	TG(18:1_32:2)		0	YES	2.62	1.71	4.2	1.76	1.08	2.51	1.31	1.29	1.98	2.14	1.97	4.36	1.81	3.31	1.37	1.46	3.81	1.37	5.66	2.67	3.75	2.23	2.3	1.16	2.24
113	TG(18:1_32:3)		0	YES	0.431	0.35	0.757	0.457	0.274	0.625	0.335	0.298	0.289	0.337	0.484	1.1	0.298	0.519	0.263	0.263	0.568	0.155	0.918	0.523	0.759	0.416	0.508	0.284	0.419
114	TG(18:1_33:0)		0	YES	1.46	0.715	1.53	1.62	1.55	1.15	0.726	0.855	0.581	2.81	1.04	1.4	3.22	3.66	2.56	0.943	1.09	2.29	4.84	1.34	4.05	2.55	3.1	1.64	3.5
115	TG(18:1_33:1)		0	YES	2.8	1.02	2.58	2.28	1.88	1.49	1.02	1.56	1.46	3.62	2.02	1.71	4.61	5.04	4.46	1.49	2.62	3.59	7.2	3.36	4.92	4.28	3.78	2.37	4.27
116	TG(18:1_33:2)		0	YES	0.919	0.527	0.613	0.578	0.622	0.473	0.549	0.53	0.391	0.739	0.628	0.435	0.729	0.959	0.669	0.435	0.922	0.613	1.42	0.851	1.08	0.888	0.993	0.613	0.914
117	TG(18:1_33:3)		3	YES	0.258	< LOD	0.161	0.181	0.144	0.207	0.196	0.139	< LOD	0.165	0.155	0.165	0.258	0.227	0.152	< LOD	0.255	0.143	0.29	0.217	0.224	0.189	0.257	0.143	0.214
118	TG(18:1_34:1)		0	YES	56.1	37.9	101	43.5	47.7	44.5	33.1	29.8	65.5	68.5	52.4	49.5	68.7	91.9	67.6	28.6	88.8	54.5	146	66.8	91.4	74.6	49.6	49.2	87.2
119	TG(18:1_34:2)		0	YES	37.7	23.2	52.9	24.3	32.8	33.2	29.1	20.5	36.1	28.4	38.4	31.3	19.3	39.6	18.6	20.9	67.4	21.3	61.9	37.8	41.7	36	27.9	23.9	41.6
120	TG(18:1_34:3)		0	YES	7.44	3.48	9.94	4.83	5.18	6.21	5.66	3.73	6.24	4.06	6.89	6.77	2.69	7.11	2.42	4.06	12.9	2.53	10.2	7.34	5.89	5.58	5.01	4.13	6.9
121	TG(18:1_34:4)		0	YES	0.96	0.521	1.22	0.895	0.753	0.981	0.864	0.785	0.943	0.661	1.07	0.647	0.621	1.03	0.46	0.749	1.62	0.35	1.1	1.33	0.898	0.969	0.845	0.515	0.968
122	TG(18:1_35:2)		0	YES	2.66	0.928	2.04	1.69	1.73	1.17	1.12	0.95	1.03	2.39	1.92	1.41	2.32	3.28	2.34	1.13	2.49	2.89	4.5	2.96	3.21	3.3	2.26	2.71	2.98
123	TG(18:1_35:3)		0	YES	0.693	0.314	0.823	0.489	0.593	0.567	0.492	0.377	0.37	0.672	0.731	0.465	0.516	0.66	0.473	0.387	0.786	0.483	1.07	0.887	0.991	0.92	0.813	0.7	0.813
124	TG(18:1_36:0)		4	YES	1.9	2.05	3.43	2.46	1.93	2.92	< LOD	< LOD	2.1	2.83	1.97	2.09	4.32	5.71	2.54	< LOD	< LOD	4.16	7.24	2.41	5.25	3.39	2.41	2.48	3.73
125	TG(18:1_36:1)		0	YES	12.3	9.38	21.5	10.2	8.03	13.7	3.29	4.74	12.4	13.5	11.6	9.52	19.8	29.8	15	7.04	11.6	27	44.7	15.1	26.9	20.7	11.3	16.2	20.6
126	TG(18:1_36:2)		0	YES	31.2	17.3	48	21	17.3	24.2	9.91	12	30.1	22.2	31.2	21.5	26.5	48.3	29	13.5	39.7	43.9	81.8	39.6	38.7	43	21.4	34.8	32.8
127	TG(18:1_36:3)		0	YES	22.5	12	34.5	16.3	13.9	18	11.3	9.26	19.4	11.4	27.3	19.5	9.76	22.6	10.9	12.6	39.9	13.3	45.4	23.9	23.7	24.8	13.5	23.4	19.8
128	TG(18:1_36:4)		0	YES	7.88	4.19	10.9	7.74	6.6	7.7	6.64	5.01	7.69	4.13	11.3	6.85	3.56	7.22	3.75	4.94	13	2.99	13.2	8.22	6.97	8.25	6.01	9.63	6.9
129	TG(18:1_36:5)		0	YES	2.5	1.56	3.07	2.59	2.19	2.62	3.13	2.1	2.76	1.23	3.16	1.4	1.04	2.3	1.01	1.39	3.91	0.654	2.92	2.79	1.87	1.92	2.19	2.43	2.01
130	TG(18:1_36:6)		0	YES	0.524	0.273	0.475	0.485	0.455	0.487	0.635	0.373	0.443	0.214	0.426	0.272	0.334	0.677	0.22	0.228	0.802	0.202	0.645	0.571	0.671	0.415	0.586	0.378	0.49
131	TG(18:1_38:5)		0	YES	4.95	3.48	6	5.8	5.26	5.79	4.57	5.61	9.71	3.56	8.32	2.62	3.91	4.33	4.3	4.16	9.43	2.62	5.15	6.97	3.88	7.33	5.4	5.38	5.36
132	TG(18:1_38:6)		0	YES	2.91	2.34	3.58	3.81	3.39	4.05	3.67	3.47	5.07	1.39	5.25	2.04	1.14	3.31	1.37	2.41	5.2	0.764	3.62	3.67	1.63	3.07	3.3	2.74	2.49
133	TG(18:1_38:7)		0	YES	0.823	0.826	1.08	1.26	1.11	1.36	1.43	1.18	1.31	0.407	1.16	0.683	0.405	1	0.367	0.622	1.56	0.33	1.13	1.24	0.768	0.749	0.954	0.698	0.793
134	TG(18:2_28:0)		8	YES	0.125	0.214	0.312	0.12	< LOD	0.239	0.121	< LOD	< LOD	0.122	< LOD	1.25	0.169	0.24	0.186	0.129	0.295	< LOD	0.293	< LOD	0.463	< LOD	0.202	< LOD	0.146
135	TG(18:2_30:0)		0	YES	0.907	0.917	1.58	0.627	0.592	1.18	0.788	0.541	0.794	0.939	0.965	1.73	0.833	1.02	0.493	0.758	1.85	0.325	1.82	1.02	2.07	0.548	1.28	0.424	1.34
136	TG(18:2_30:1)		2	YES	0.409	0.312	0.777	0.392	0.278	0.73	0.375	0.35	0.303	0.423	0.519	2.93	0.473	0.666	0.283	0.356	0.683	< LOD	0.795	0.548	0.616	0.346	0.479	< LOD	0.398
137	TG(18:2_31:0)		25	NO	< LOD	< LOD	< LOD	< LOD	< LOD	< LOD	< LOD	< LOD	< LOD	< LOD	< LOD	< LOD	< LOD	< LOD	< LOD	< LOD	< LOD	< LOD	< LOD	< LOD	< LOD	< LOD	< LOD	< LOD	< LOD
138	TG(18:2_32:0)		0	YES	3.55	4.06	7.36	3.71	3.96	5.64	3.62	2.51	3.31	3.46	5.79	5.05	2.91	5.34	2.51	3.04	5.23	1.52	9.03	3.48	7.23	3.07	5.59	3.12	5.89
139	TG(18:2_32:1)		0	YES	4.04	2.73	6.25	2.83	2.82	4.31	3.23	2.33	2.91	2.98	3.54	4.85	1.87	3.73	1.52	2.46	6.7	1.29	6.05	3.26	4.57	2.52	3.11	1.69	3.98
140	TG(18:2_32:2)		0	YES	0.992	0.623	1.48	0.646	0.436	1.07	0.91	0.491	0.565	0.499	0.819	1.77	0.27	0.78	0.291	0.609	1.51	0.211	1.37	0.919	1.08	0.42	0.758	0.344	0.597
141	TG(18:2_33:0)		0	YES	0.651	0.396	0.694	0.575	0.706	0.52	0.521	0.41	0.269	0.704	0.65	0.481	0.682	0.804	0.595	0.492	0.652	0.383	1.53	0.511	1.45	0.702	1.45	0.629	1.01
142	TG(18:2_33:1)		0	YES	1.1	0.421	0.867	0.652	0.652	0.675	0.704	0.585	0.331	0.943	0.766	0.55	0.467	1.1	0.696	0.662	1.08	0.543	1.62	0.806	1.25	0.922	1.23	0.629	1.24
143	TG(18:2_33:2)		1	YES	0.372	0.18	0.418	0.228	0.244	0.244	0.355	0.219	0.169	0.319	0.403	0.195	0.143	0.292	0.158	0.216	0.48	< LOD	0.31	0.207	0.344	0.272	0.317	0.22	0.3
144	TG(18:2_34:0)		0	YES	5.29	4.82	9.11	3.95	5.11	7.34	3.88	2.58	4.32	4.22	5.98	4.53	3.54	5.97	2.69	3.29	6.27	2.23	10.9	3.54	8.92	4.55	5.54	5.06	7.16
145	TG(18:2_34:1)		0	YES	26.2	18.1	38	18	25.1	24.8	24.2	14.1	24.3	18.7	29.3	21.2	10.7	21.7	10.4	15.6	51.9	8.96	42.5	23	29.3	21.7	20.9	18.2	30.1
146	TG(18:2_34:2)		0	YES	14.7	7.75	17.7	9.81	13.5	13.8	17.4	7.13	10.3	6.57	18.6	11.5	3.31	8.4	2.96	9.25	30.6	2.72	15.3	10.3	11	8.98	9.19	8.66	11.1
147	TG(18:2_34:3)		0	YES	3.1	1.33	3.21	2.03	2.66	2.59	3.52	1.56	1.59	1.18	3.44	2.62	0.483	1.42	0.365	1.86	5.5	0.357	2.58	2.08	1.92	1.63	1.86	1.48	1.89
148	TG(18:2_34:4)		1	YES	0.465	0.257	0.668	0.423	0.402	0.523	0.866	0.457	0.35	0.234	0.57	0.346	0.191	0.296	0.122	0.529	1.04	< LOD	0.375	0.556	0.407	0.191	0.424	0.268	0.415
149	TG(18:2_35:1)		0	YES	2.14	0.651	1.45	1.12	1.33	1.28	1.06	0.82	0.538	1.45	1.74	1.2	1.27	1.74	1.07	1.12	2.2	1.25	2.68	1.64	2.62	2.04	2	1.8	2.32
150	TG(18:2_35:2)		0	YES	1.17	0.323	0.898	0.591	0.744	0.513	0.627	0.457	0.294	0.584	0.99	0.521	0.419	0.776	0.401	0.635	1.12	0.471	1.29	0.773	1.05	0.993	0.855	0.974	0.902
151	TG(18:2_35:3)		0	YES	0.272	0.138	0.216	0.292	0.297	0.255	0.181	0.205	0.142	0.166	0.353	0.137	0.103	0.2	0.118	0.192	0.387	0.066	0.257	0.241	0.262	0.297	0.337	0.259	0.295
152	TG(18:2_36:0)		0	YES	1.14	1.18	1.94	0.967	0.731	1.93	0.464	0.426	0.857	0.825	1.24	0.805	0.972	1.72	0.752	0.835	0.992	0.751	2.77	0.708	2.41	1.16	1.15	1.24	1.29
153	TG(18:2_36:1)		0	YES	6.25	5.13	10.4	4.49	3.85	8.48	2.33	2.25	5.23	3.68	7.55	4.36	3.61	7.59	2.92	4.1	7.49	4.52	13.8	4.96	9.88	6.43	5.5	6.59	6.44
154	TG(18:2_36:2)		0	YES	10.7	6.95	17.3	8.51	7.43	10.5	6.07	4.51	9.49	6.26	15.7	10.4	5.28	11.5	5.13	6.99	18.8	6.63	24.2	10.9	12.7	12.1	7.97	13	9.65
155	TG(18:2_36:3)		0	YES	7.35	3.03	10.1	6.37	5.8	6.52	5.6	3.19	4.9	3.09	12	7.78	1.83	5.25	2.35	4.92	13.8	1.83	10.4	5.4	6.47	5.45	4.37	8.52	4.93
156	TG(18:2_36:4)		0	YES	3.31	2.03	4.19	3.69	3.32	3.65	4.71	2.35	3.3	1.44	6.25	2.83	0.89	1.92	0.903	2.92	6.45	0.539	3.35	2.56	2.46	2.39	2.72	4.09	2.24
157	TG(18:2_36:5)		0	YES	1.22	0.637	1.22	1.39	1.09	1.3	2.61	1.02	1.06	0.352	1.43	0.74	0.229	0.77	0.23	0.84	2.18	0.154	0.84	1.13	0.593	0.718	0.942	0.921	0.759
158	TG(18:2_38:4)		0	YES	1.77	0.986	1.9	1.79	1.79	1.69	1.49	1.38	2.17	1	3.21	0.736	0.842	0.783	0.981	1.77	2.95	0.508	1.76	1.7	1.3	2.08	1.32	1.96	1.23
159	TG(18:2_38:5)		0	YES	2.42	2	3.16	3.49	2.67	3.52	3.38	3.23	3.61	1.27	5.04	1.16	0.994	1.28	1.11	2.68	5.35	0.703	2.36	2.59	1.42	2.42	2.47	2.64	1.92
160	TG(18:2_38:6)		0	YES	1.37	1.02	1.53	1.98	1.91	1.89	2.64	1.69	1.91	0.458	2.96	0.92	0.266	1.1	0.405	1.57	2.74	0.198	1.41	1.46	0.518	1.07	1.27	1.41	0.927
161	TG(18:3_30:0)		0	YES	0.234	0.177	0.263	0.198	0.165	0.283	0.186	0.173	0.096	0.205	0.232	0.14	0.241	0.229	0.155	0.168	0.466	0.07	0.239	0.265	0.37	0.159	0.3	0.14	0.261
162	TG(18:3_32:0)		0	YES	0.611	0.543	0.951	0.885	0.713	0.798	0.738	0.519	0.476	0.69	0.879	0.521	0.627	0.807	0.558	0.804	1.06	0.24	1.33	0.812	1.26	0.538	0.982	0.776	1.13
163	TG(18:3_32:1)		0	YES	0.819	0.326	0.956	0.725	0.737	0.874	0.78	0.598	0.574	0.562	0.843	0.521	0.315	0.852	0.282	0.541	1.32	0.233	0.809	0.758	0.857	0.624	0.74	0.418	0.711
164	TG(18:3_33:2)		11	NO	0.053	< LOD	0.039	< LOD	< LOD	< LOD	0.055	0.041	0.038	< LOD	< LOD	< LOD	< LOD	0.038	< LOD	0.042	0.059	< LOD	0.044	0.04	0.051	< LOD	0.062	0.038	0.043
165	TG(18:3_34:0)		0	YES	0.666	0.838	1.26	0.793	0.919	1.2	0.765	0.494	0.626	0.805	0.994	0.481	0.537	1.14	0.39	0.693	1.14	0.311	1.55	0.617	1.46	0.747	0.987	0.936	0.998
166	TG(18:3_34:1)		0	YES	4.51	2.67	5.6	3.79	4.56	4.38	4.88	2.95	2.99	2.92	4.5	2.51	2.3	3.96	1.78	3.16	8.25	1.23	5.47	3.69	5.13	4.17	4.06	3.92	4.84
167	TG(18:3_34:2)		0	YES	2.64	1.54	3.54	2.35	3.21	2.84	4.16	1.72	1.49	1.5	3.54	1.24	0.625	1.53	0.497	2.15	6.12	0.405	2.45	2.05	2.3	2.09	2.11	2.08	2.41
168	TG(18:3_34:3)		1	YES	0.636	0.208	0.686	0.608	0.632	0.599	0.788	0.395	0.402	0.255	0.687	0.267	0.116	0.339	< LOD	0.492	1.1	0.102	0.356	0.536	0.304	0.417	0.502	0.431	0.497
169	TG(18:3_35:2)		0	YES	0.209	0.103	0.22	0.226	0.254	0.212	0.265	0.192	0.112	0.171	0.349	0.104	0.145	0.155	0.106	0.189	0.307	0.126	0.269	0.243	0.314	0.311	0.233	0.23	0.326
170	TG(18:3_36:1)		0	YES	0.979	0.71	1.61	0.982	0.763	1.58	0.497	0.45	0.752	0.609	1.05	0.563	0.675	1.38	0.477	0.696	1.08	0.604	2	0.88	1.62	1.2	0.995	1.21	1.23
171	TG(18:3_36:2)		0	YES	2.63	1.25	3.29	2.64	2.05	2.43	1.85	1.42	1.85	1.29	2.88	1.25	0.943	2.04	0.944	1.34	3.64	0.974	3.64	2.48	2.64	2.96	1.62	3.28	2.32
172	TG(18:3_36:3)		0	YES	2.03	1.01	2.27	2.32	2.01	1.89	2.06	1.19	1.19	0.724	2.99	0.848	0.523	0.91	0.482	1.41	3.43	0.255	2.04	1.81	1.26	1.93	1.14	2.14	1.57
173	TG(18:3_36:4)		1	YES	0.725	0.405	1.1	1.15	1.12	0.959	1.29	0.658	0.438	0.313	1.22	0.304	0.215	0.369	0.153	0.807	1.4	< LOD	0.452	0.804	0.517	0.645	0.635	0.998	0.539
174	TG(18:3_38:5)		0	YES	0.552	0.357	0.692	1.12	0.924	0.71	1.03	1.19	0.761	0.292	1.32	0.214	0.215	0.282	0.261	0.654	1.14	0.111	0.293	0.601	0.333	0.643	0.631	0.603	0.474
175	TG(18:3_38:6)		1	YES	0.555	0.273	0.693	1.06	0.754	0.704	1.25	0.806	0.615	0.192	1.29	0.194	0.082	0.222	0.101	0.698	0.762	< LOD	0.382	0.391	0.178	0.357	0.458	0.406	0.241
176	TG(20:0_32:3)		3	YES	0.155	0.141	0.198	0.162	0.146	0.17	0.11	< LOD	0.107	< LOD	0.184	0.128	0.106	0.142	< LOD	0.093	0.246	0.1	0.164	0.124	0.238	0.135	0.138	0.116	0.141
177	TG(20:0_32:4)		19	NO	< LOD	< LOD	< LOD	< LOD	< LOD	< LOD	0.132	< LOD	< LOD	< LOD	< LOD	< LOD	< LOD	0.122	< LOD	< LOD	0.178	< LOD	< LOD	< LOD	0.145	< LOD	0.124	0.12	< LOD
178	TG(20:0_34:1)		25	NO	< LOD	< LOD	< LOD	< LOD	< LOD	< LOD	< LOD	< LOD	< LOD	< LOD	< LOD	< LOD	< LOD	< LOD	< LOD	< LOD	< LOD	< LOD	< LOD	< LOD	< LOD	< LOD	< LOD	< LOD	< LOD
179	TG(20:1_24:3)		25	NO	< LOD	< LOD	< LOD	< LOD	< LOD	< LOD	< LOD	< LOD	< LOD	< LOD	< LOD	< LOD	< LOD	< LOD	< LOD	< LOD	< LOD	< LOD	< LOD	< LOD	< LOD	< LOD	< LOD	< LOD	< LOD
180	TG(20:1_26:1)		25	NO	< LOD	< LOD	< LOD	< LOD	< LOD	< LOD	< LOD	< LOD	< LOD	< LOD	< LOD	< LOD	< LOD	< LOD	< LOD	< LOD	< LOD	< LOD	< LOD	< LOD	< LOD	< LOD	< LOD	< LOD	< LOD
181	TG(20:1_30:1)		25	NO	< LOD	< LOD	< LOD	< LOD	< LOD	< LOD	< LOD	< LOD	< LOD	< LOD	< LOD	< LOD	< LOD	< LOD	< LOD	< LOD	< LOD	< LOD	< LOD	< LOD	< LOD	< LOD	< LOD	< LOD	< LOD
182	TG(20:1_31:0)		25	NO	< LOD	< LOD	< LOD	< LOD	< LOD	< LOD	< LOD	< LOD	< LOD	< LOD	< LOD	< LOD	< LOD	< LOD	< LOD	< LOD	< LOD	< LOD	< LOD	< LOD	< LOD	< LOD	< LOD	< LOD	< LOD
183	TG(20:1_32:1)		1	YES	0.154	0.138	0.215	0.101	0.133	0.119	0.091	< LOD	0.12	0.227	0.104	0.145	0.18	0.194	0.177	0.088	0.136	0.097	0.386	0.217	0.305	0.244	0.13	0.153	0.232
184	TG(20:1_32:2)		3	YES	0.156	< LOD	0.266	0.138	0.224	0.241	0.192	0.155	0.137	0.18	0.245	0.232	0.156	0.18	< LOD	0.121	0.278	0.173	0.229	0.176	0.325	0.148	0.173	0.215	< LOD
185	TG(20:1_32:3)		11	NO	< LOD	0.137	0.168	0.114	< LOD	0.097	< LOD	0.098	< LOD	0.097	< LOD	< LOD	< LOD	0.128	0.11	< LOD	0.091	< LOD	< LOD	0.134	0.119	0.092	0.101	0.122	< LOD
186	TG(20:1_34:0)		12	NO	< LOD	< LOD	0.212	< LOD	< LOD	0.145	< LOD	< LOD	0.153	0.144	< LOD	0.149	< LOD	0.224	0.175	< LOD	< LOD	< LOD	0.413	< LOD	0.389	0.183	0.197	0.189	0.202
187	TG(20:1_34:1)		0	YES	0.396	0.451	0.907	0.325	0.559	0.516	0.307	0.206	0.736	0.536	0.447	0.491	0.611	0.898	0.45	0.239	0.527	0.405	1.67	0.645	1.05	0.589	0.433	0.561	0.718
188	TG(20:1_34:2)		0	YES	0.347	0.251	0.568	0.246	0.351	0.483	0.302	0.157	0.355	0.299	0.313	0.319	0.264	0.406	0.158	0.22	0.544	0.229	0.763	0.385	0.676	0.367	0.282	0.342	0.432
189	TG(20:1_34:3)		0	YES	0.118	0.047	0.198	0.098	0.058	0.124	0.084	0.044	0.153	0.062	0.131	0.102	0.052	0.152	0.055	0.086	0.183	0.069	0.214	0.118	0.146	0.082	0.045	0.095	0.106
190	TG(20:2_32:0)		0	YES	0.183	0.225	0.202	0.251	0.154	0.152	0.173	0.129	0.188	0.246	0.209	0.167	0.334	0.267	0.2	0.168	0.185	0.103	0.401	0.187	0.467	0.162	0.227	0.142	0.2
191	TG(20:2_32:1)		0	YES	0.279	0.199	0.233	0.204	0.235	0.18	0.121	0.186	0.316	0.24	0.182	0.18	0.26	0.205	0.227	0.185	0.315	0.249	0.394	0.255	0.384	0.22	0.189	0.136	0.351
192	TG(20:2_34:1)		0	YES	0.678	0.598	0.966	0.662	0.747	0.425	0.646	0.387	0.98	0.837	0.815	0.485	1.04	0.775	0.82	0.519	1.11	0.556	1.65	1.03	1.41	0.946	0.445	0.698	1.13
193	TG(20:2_34:2)		0	YES	0.525	0.362	0.406	0.379	0.575	0.381	0.582	0.376	0.654	0.382	0.784	0.348	0.385	0.261	0.339	0.329	0.901	0.255	0.806	0.549	0.69	0.37	0.298	0.47	0.61
194	TG(20:2_34:3)		0	YES	0.32	0.091	0.163	0.113	0.178	0.128	0.222	0.099	0.215	0.117	0.226	0.108	0.085	0.112	0.104	0.123	0.353	0.094	0.245	0.174	0.18	0.215	0.098	0.167	0.187
195	TG(20:2_34:4)		5	YES	< LOD	0.04	0.039	0.046	0.029	0.056	0.028	0.043	0.036	< LOD	0.036	< LOD	0.029	0.027	0.033	0.026	0.044	0.024	0.044	0.044	< LOD	0.045	0.052	0.046	< LOD
196	TG(20:2_36:5)		4	YES	0.098	0.075	0.06	0.113	0.069	0.088	0.12	0.117	0.095	0.072	0.091	< LOD	0.047	< LOD	< LOD	0.078	0.143	< LOD	0.081	0.068	0.058	0.088	0.047	0.078	0.067
197	TG(20:3_32:0)		0	YES	0.339	0.347	0.404	0.597	0.686	0.492	0.357	0.384	0.316	0.95	0.633	0.287	1.06	0.647	1.14	0.476	0.74	0.468	0.629	0.63	1.12	0.711	0.623	0.419	0.951
198	TG(20:3_32:1)		0	YES	0.519	0.306	0.539	0.573	0.622	0.519	0.33	0.72	0.462	1.15	0.66	0.204	1.14	0.465	0.949	0.564	1.07	0.463	0.448	0.806	0.779	1.01	0.478	0.437	0.828
199	TG(20:3_32:2)		1	YES	0.257	0.223	0.197	0.386	0.229	0.241	0.286	0.284	0.308	0.425	0.365	< LOD	0.32	0.171	0.363	0.306	0.472	0.16	0.28	0.332	0.338	0.312	0.323	0.104	0.325
200	TG(20:3_34:0)		0	YES	0.621	0.439	0.606	1.02	0.783	0.574	0.447	0.472	0.727	1.26	0.9	0.41	1.32	0.681	1.19	0.695	0.952	0.72	0.778	0.64	1.2	1.1	0.661	0.855	1.18
201	TG(20:3_34:1)		0	YES	2.71	1.3	2.08	3.42	3.24	2.03	1.79	2.44	2.84	4.61	3.7	1.02	4.87	2.18	4.82	2.5	5.58	2.19	2.84	3.24	4.02	5.11	2.22	2.58	3.85
202	TG(20:3_34:2)		0	YES	2.08	1.02	1.55	2.06	2.21	2.08	1.96	1.7	1.57	2.46	2.76	0.707	1.8	0.976	1.79	2.03	4.59	1.16	1.47	2.58	2.21	2.82	1.75	1.46	2.13
203	TG(20:3_34:3)		0	YES	0.595	0.312	0.48	0.662	0.607	0.528	0.692	0.698	0.582	0.556	0.848	0.169	0.4	0.229	0.429	0.486	1.11	0.206	0.314	0.727	0.379	0.693	0.41	0.338	0.461
204	TG(20:3_36:3)		0	YES	2.14	1.05	1.76	2.77	2.15	1.81	1.06	2.31	1.93	1.96	3.98	0.565	1.33	0.815	2.05	2.37	4.43	1.04	1.57	2.33	1.84	3.93	1.14	2.61	2.26
205	TG(20:3_36:4)		0	YES	0.949	0.532	1.01	1.42	1.13	1.01	0.903	1.08	1.15	0.758	1.94	0.234	0.616	0.315	0.823	1.12	1.75	0.287	0.538	0.975	0.681	1.44	0.674	0.927	1.05
206	TG(20:3_36:5)		0	YES	0.308	0.156	0.309	0.532	0.427	0.374	0.334	0.6	0.419	0.157	0.653	0.094	0.179	0.152	0.282	0.425	0.569	0.103	0.158	0.291	0.161	0.429	0.283	0.309	0.206
207	TG(20:4_30:0)		0	YES	0.605	0.597	0.631	0.644	0.528	0.895	0.965	0.706	1.12	0.802	0.857	0.471	1.03	0.518	0.663	1.13	1.31	0.307	0.506	0.909	0.842	0.373	0.864	0.2	0.951
208	TG(20:4_32:0)		0	YES	1.42	1.72	2.04	2.01	2.13	2.54	2.41	1.98	2.58	1.8	2.05	1.81	2.22	1.98	2.32	1.9	2.55	0.987	2.08	1.64	2.19	1.42	2.78	1.63	2.21
209	TG(20:4_32:1)		0	YES	1.83	1.54	2.65	2.35	2.24	2.8	2.55	2.93	3.73	2.07	2.54	1.27	2.06	1.29	1.68	2.56	4.19	0.93	1.5	2.51	1.52	1.61	2.86	0.933	2.1
210	TG(20:4_32:2)		0	YES	0.723	0.706	0.904	0.847	0.602	1.08	1.03	1.01	1.09	0.488	0.869	0.338	0.471	0.313	0.456	0.996	1.45	0.196	0.512	0.966	0.525	0.482	1.05	0.259	0.529
211	TG(20:4_33:2)		0	YES	0.467	0.377	0.318	0.516	0.338	0.452	0.726	0.627	0.359	0.256	0.513	0.22	0.227	0.274	0.315	0.452	0.575	0.212	0.35	0.458	0.262	0.373	0.813	0.316	0.38
212	TG(20:4_34:0)		0	YES	2.1	2	3.09	2.63	2.46	3.18	1.97	2.14	3.46	2.18	2.65	1.78	2.72	2.56	2.62	1.84	2.4	1.73	2.86	1.66	2.69	2.33	3.08	3.04	2.55
213	TG(20:4_34:1)		0	YES	8.6	6.91	11.5	10.3	10.5	11.5	13.6	12.2	19	7.97	12.8	5.56	7.51	5.78	7.66	8.75	17.5	4.17	8.48	9.45	6.72	8.82	11.3	7.85	8.49
214	TG(20:4_34:2)		0	YES	7.61	5.26	9.11	8.03	7.8	10.1	15.9	10.4	14.2	4.2	13	3.3	3.27	2.74	3.23	8.06	16.2	2.03	4.79	6.51	3.81	5.39	8.34	5.26	5.32
215	TG(20:4_34:3)		0	YES	1.61	0.935	2.18	2.59	2.03	2.54	3.49	2.94	2.91	0.975	3.04	0.731	0.575	0.553	0.64	2.07	3.74	0.303	0.832	1.82	0.751	0.974	1.82	0.996	1.15
216	TG(20:4_35:3)		1	YES	0.133	0.041	0.07	0.159	0.112	0.138	0.172	0.162	0.119	0.096	0.164	< LOD	0.09	0.045	0.069	0.143	0.148	0.05	0.078	0.118	0.053	0.131	0.154	0.122	0.116
217	TG(20:4_36:2)		0	YES	6.77	5.71	10.9	10.4	8.76	11.1	7.15	10.5	18.2	5.24	13.9	3.33	6	3.7	5.7	7.79	13.2	4.27	7.26	9.06	4.74	9.32	8.98	8.81	8.32
218	TG(20:4_36:3)		0	YES	7.34	5.45	10.9	10.7	9.84	10.2	8.72	11.3	13.2	3.06	18.2	2.8	2.7	2.57	3.12	9.01	14	1.81	5.64	6.94	3.17	6.99	7.53	7.07	5.92
219	TG(20:4_36:4)		0	YES	3.28	2.56	5.25	7.03	5.45	5.69	6.46	7.41	7.37	1.77	9.98	1.52	1.48	1.4	2.1	5.54	7.01	1.18	2.02	3	1.6	2.89	4.28	4.23	2.46
220	TG(20:4_36:5)		0	YES	1.48	1.05	2.27	3.27	2.22	2.5	4.43	4.17	3.98	0.769	4.07	0.594	0.447	0.57	0.584	2.44	2.9	0.231	0.654	1.56	0.479	1.06	1.75	1.03	0.881
221	TG(20:5_34:0)		0	YES	0.589	0.951	0.41	0.761	0.758	1.01	1.16	0.535	0.64	0.516	0.367	1.23	0.62	2.19	0.698	0.242	0.827	0.238	1.1	0.739	0.789	0.584	1.15	0.576	0.616
222	TG(20:5_34:1)		0	YES	2.22	2.59	1.8	2.6	2.92	3.12	6.41	2.3	3.27	1.41	1.48	4.02	1.64	6.7	1.38	0.8	4.76	0.631	3.74	3.44	2.02	2.28	3.81	1.61	2.61
223	TG(20:5_34:2)		0	YES	2.02	2.04	1.61	1.68	2.22	2.73	6.45	1.85	2.22	0.796	1.25	2.26	0.63	2.8	0.586	0.629	4.13	0.203	2.25	2.58	1.37	1.23	2.72	1.02	1.22
224	TG(20:5_36:2)		0	YES	1.87	2.41	2.03	2.71	2.5	3.36	3.01	1.99	3	0.999	1.72	2.78	1.16	4.77	0.946	0.669	3.24	0.623	3.61	3.31	1.42	2.62	2.59	1.76	2.03
225	TG(20:5_36:3)		0	YES	1.35	1.73	1.67	2.4	2.34	2.68	3.77	1.77	2.38	0.548	1.86	1.83	0.448	2.62	0.49	0.804	3.05	0.339	2.18	2.46	0.77	1.66	2.05	1.43	1.54
226	TG(22:0_32:4)		24	NO	< LOD	< LOD	< LOD	< LOD	< LOD	< LOD	< LOD	< LOD	< LOD	< LOD	< LOD	< LOD	< LOD	< LOD	< LOD	< LOD	< LOD	< LOD	< LOD	< LOD	< LOD	< LOD	< LOD	< LOD	0.025
227	TG(22:1_32:5)		10	NO	0.01	0.01	0.011	0.005	0.005	0.013	0.008	0.011	< LOD	< LOD	< LOD	< LOD	< LOD	0.009	< LOD	< LOD	0.01	0.006	< LOD	< LOD	< LOD	0.009	0.012	0.013	0.006
228	TG(22:2_32:4)		25	NO	< LOD	< LOD	< LOD	< LOD	< LOD	< LOD	< LOD	< LOD	< LOD	< LOD	< LOD	< LOD	< LOD	< LOD	< LOD	< LOD	< LOD	< LOD	< LOD	< LOD	< LOD	< LOD	< LOD	< LOD	< LOD
229	TG(22:3_30:2)		25	NO	< LOD	< LOD	< LOD	< LOD	< LOD	< LOD	< LOD	< LOD	< LOD	< LOD	< LOD	< LOD	< LOD	< LOD	< LOD	< LOD	< LOD	< LOD	< LOD	< LOD	< LOD	< LOD	< LOD	< LOD	< LOD
230	TG(22:4_32:0)		0	YES	0.105	0.238	0.12	0.172	0.165	0.176	0.125	0.217	0.268	0.201	0.247	0.134	0.272	0.153	0.242	0.245	0.416	0.096	0.255	0.23	0.27	0.15	0.184	0.144	0.257
231	TG(22:4_32:2)		15	NO	0.11	< LOD	0.086	0.123	< LOD	< LOD	0.116	0.089	0.088	< LOD	0.142	< LOD	< LOD	< LOD	< LOD	< LOD	0.185	< LOD	0.145	0.171	< LOD	< LOD	< LOD	< LOD	< LOD
232	TG(22:4_34:2)		0	YES	0.734	0.415	0.532	0.652	0.699	0.59	0.644	0.509	0.9	0.542	1.62	0.275	0.343	0.174	0.257	0.687	1.81	0.176	0.844	0.846	0.52	0.557	0.536	0.571	0.499
233	TG(22:5_32:0)		0	YES	0.483	0.498	0.435	0.354	0.362	0.514	0.517	0.284	0.415	0.451	0.475	0.406	0.445	0.741	0.354	0.246	0.531	0.252	0.672	0.622	0.512	0.424	0.847	0.429	0.428
234	TG(22:5_32:1)		0	YES	0.43	0.308	0.344	0.29	0.366	0.446	0.724	0.304	0.414	0.347	0.371	0.3	0.301	0.409	0.246	0.196	0.645	0.188	0.578	0.699	0.454	0.244	0.516	0.212	0.358
235	TG(22:5_34:1)		0	YES	2.56	1.8	1.8	1.59	2.01	1.91	2.72	1.42	2.4	1.66	1.92	1.8	1.54	2.22	1.72	0.891	5.15	1.07	3.67	3.14	2.31	2.26	2.18	2	2.07
236	TG(22:5_34:2)		0	YES	1.33	0.934	0.67	0.981	0.847	1.31	2.44	0.715	1.07	0.623	1.21	0.83	0.538	0.838	0.457	0.556	2.89	0.301	1.97	2.01	1.13	0.821	1.08	0.92	0.789
237	TG(22:5_34:3)		1	YES	0.385	0.271	0.239	0.237	0.282	0.508	0.52	0.257	0.31	0.219	0.342	0.164	< LOD	0.251	0.168	0.159	0.532	0.115	0.399	0.555	0.17	0.284	0.376	0.259	0.221
238	TG(22:6_32:0)		0	YES	0.406	0.816	0.251	0.371	0.371	0.953	0.931	0.219	0.537	0.142	0.209	1.23	0.107	1.8	0.256	0.106	0.416	0.078	1.48	0.828	0.761	0.173	1.17	0.483	0.446
239	TG(22:6_32:1)		1	YES	0.39	0.471	0.208	0.26	0.218	0.488	0.552	0.169	0.469	0.093	0.171	0.607	0.133	0.936	0.095	< LOD	0.523	0.067	0.797	0.701	0.426	0.154	0.502	0.213	0.172
240	TG(22:6_34:1)		0	YES	1.39	1.72	0.539	1.1	1.25	1.63	3.55	0.675	2.04	0.32	0.519	2.86	0.381	3.96	0.522	0.19	2.12	0.205	5.38	2.53	1.61	0.498	2.04	2.18	0.905
241	TG(22:6_34:2)		0	YES	0.965	1.36	0.473	0.772	0.674	1.33	3.53	0.459	1.48	0.109	0.35	1.56	0.142	1.73	0.162	0.133	1.42	0.107	3.46	1.64	0.824	0.298	1.26	1.09	0.461
242	TG(22:6_34:3)		1	YES	0.217	0.3	0.108	0.205	0.192	0.414	0.875	0.187	0.33	0.083	0.166	0.458	0.057	0.448	0.056	0.051	0.475	< LOD	0.583	0.436	0.136	0.102	0.33	0.329	0.124
Vitamins and Cofactors (1)
1	Choline	Choline	0	YES	7.18	6.83	5.38	7.98	8.18	5.99	4.58	5.48	7.68	5.98	5.47	4.08	7.13	5.26	8.58	3.28	5.64	8.95	10.3	4.95	5.29	4.61	4.24	8.8	5.7

## Sheet: Arkusz2
			Non-training dogs									Training dogs
Metabolite indicator	Number of measurements below the limit of detection	Included in the analysis	1	2	3	4	5	6	7	8	9	1	2	3	4	5	6	7	8	9	10	11	12	13	14	15	16
2M3HBA (NBS)	19	NO	NA	NA	NA	NA	NA	NA	NA	NA	11	NA	NA	NA	NA	NA	27.8	NA	NA	31.1	NA	NA	NA	NA	14.1	7.89	15.4
2MBG (NBS)	0	YES	0.677	0.595	0.574	0.806	1.22	0.471	1.16	0.993	0.447	1.15	1.01	0.477	0.561	0.247	1.61	0.479	0.847	0.698	0.474	0.886	0.479	0.9	0.466	0.686	0.947
3MGA (NBS)	15	NO	NA	NA	NA	NA	NA	NA	NA	NA	0.059	NA	NA	0.026	NA	0.018	0.064	0.052	NA	0.062	NA	NA	0.059	NA	0.045	0.011	0.048
b-Oxidation	0	YES	0.071	0.085	0.097	0.094	0.067	0.096	0.126	0.095	0.158	0.054	0.081	0.056	0.062	0.078	0.08	0.051	0.082	0.076	0.073	0.061	0.072	0.116	0.117	0.063	0.104
BKT Deficiency (NBS)	15	YES	NA	NA	NA	NA	NA	NA	NA	NA	16.9	NA	NA	38.4	NA	54.3	15.7	19.2	NA	16	NA	NA	17	NA	22.1	94.6	20.6
CACT Deficiency (NBS)	0	YES	166	94.3	102	71.8	141	185	170	124	75.8	159	211	99.8	127	82.6	167	229	112	184	139	145	74.9	97.6	111	215	103
Carnitine Esterification	0	YES	0.097	0.122	0.133	0.14	0.089	0.116	0.152	0.13	0.279	0.082	0.1	0.111	0.086	0.146	0.169	0.12	0.118	0.171	0.098	0.095	0.169	0.18	0.2	0.093	0.195
CPT-1 Deficiency (NBS)	0	YES	0.006	0.011	0.01	0.014	0.007	0.005	0.006	0.008	0.013	0.006	0.005	0.01	0.008	0.012	0.006	0.004	0.009	0.005	0.007	0.007	0.013	0.01	0.009	0.005	0.01
CPT-2 Deficiency (NBS)	0	YES	0.12	0.196	0.154	0.195	0.12	0.083	0.073	0.13	0.14	0.166	0.087	0.262	0.176	0.245	0.091	0.143	0.174	0.125	0.139	0.205	0.248	0.116	0.109	0.108	0.133
EMA (NBS)	14	NO	NA	NA	1.09	NA	1.14	NA	NA	1	0.439	0.918	NA	NA	NA	NA	0.798	NA	0.524	1.33	NA	NA	NA	NA	0.721	0.842	1.37
HMG-CoA Lyase Deficiency (NBS)	19	NO	NA	NA	NA	NA	NA	NA	NA	NA	0.091	NA	NA	NA	NA	NA	0.036	NA	NA	0.032	NA	NA	NA	NA	0.071	0.127	0.065
IBD Deficiency (NBS)	0	YES	0.018	0.035	0.031	0.018	0.027	0.015	0.015	0.02	0.016	0.031	0.026	0.053	0.031	0.026	0.024	0.028	0.019	0.04	0.031	0.029	0.04	0.018	0.021	0.019	0.046
IVA (NBS)	0	YES	0.038	0.046	0.031	0.029	0.06	0.024	0.029	0.035	0.026	0.156	0.065	0.092	0.094	0.034	0.098	0.086	0.051	0.102	0.048	0.102	0.069	0.026	0.038	0.045	0.093
LCHAD Deficiency (NBS)	25	NO	NA	NA	NA	NA	NA	NA	NA	NA	NA	NA	NA	NA	NA	NA	NA	NA	NA	NA	NA	NA	NA	NA	NA	NA	NA
MA (NBS)	0	YES	0.056	0.076	0.054	0.036	0.049	0.051	0.025	0.035	0.059	0.136	0.064	0.192	0.168	0.139	0.061	0.179	0.06	0.146	0.101	0.115	0.144	0.029	0.082	0.066	0.098
MC Deficiency (NBS)	0	YES	0.972	1.08	1.23	2.53	1.32	0.802	1.29	1.65	0.932	0.61	0.645	0.655	0.577	0.805	0.799	0.376	1.29	0.374	0.627	0.756	0.8	1.74	0.643	0.766	0.617
MCAD Deficiency (NBS)	14	NO	NA	NA	0.029	NA	0.023	NA	NA	0.02	0.036	0.034	NA	NA	NA	NA	0.031	NA	0.037	0.03	NA	NA	NA	NA	0.03	0.023	0.033
MCKAT Deficiency (NBS)	25	NO	NA	NA	NA	NA	NA	NA	NA	NA	NA	NA	NA	NA	NA	NA	NA	NA	NA	NA	NA	NA	NA	NA	NA	NA	NA
MMA (NBS)	0	YES	0.004	0.006	0.005	0.003	0.003	0.005	0.003	0.003	0.009	0.007	0.005	0.009	0.009	0.01	0.005	0.008	0.005	0.01	0.007	0.006	0.009	0.003	0.009	0.004	0.009
PA (NBS)	0	YES	1.03	0.925	0.815	0.396	0.755	1.25	0.778	0.605	1.07	1.64	1.55	1.53	1.73	1.24	1.25	2.66	0.772	2.67	1.59	1.32	1.25	0.575	1.56	1.31	1.62
Ratio of AC-OHs to ACs	12	NO	0.017	NA	NA	NA	NA	NA	NA	NA	0.212	NA	NA	0.234	NA	0.158	0.378	0.434	NA	0.379	NA	0.039	0.347	0.168	0.237	0.114	0.249
Ratio of Acetylcarnitine to Carnitine	0	YES	0.068	0.079	0.092	0.091	0.064	0.091	0.123	0.092	0.149	0.048	0.076	0.047	0.053	0.069	0.075	0.043	0.078	0.066	0.066	0.055	0.063	0.113	0.108	0.059	0.094
Ratio of Medium-Chain to Long-Chain ACs	1	YES	0.076	0.139	0.216	0.082	0.281	0.118	0.125	0.171	0.452	0.243	0.204	NA	0.136	0.086	0.372	0.148	0.21	0.254	0.109	0.098	0.115	0.098	0.235	0.245	0.292
Ratio of Short-Chain to Long-Chain ACs	0	YES	3.76	3.36	4.25	2.7	5.86	6.8	7.23	3.85	5.91	4.33	8.46	3.9	4.22	2.44	13.8	10.1	3.48	7.89	4.26	2.77	4.8	6.34	7.21	6.49	7.21
Ratio of Short-Chain to Medium-Chain ACs	1	YES	49.6	24.1	19.7	33	20.9	57.6	57.9	22.5	13.1	17.8	41.4	NA	31.1	28.3	37.1	68.4	16.6	31	39	28.2	41.7	64.4	30.7	26.5	24.7
SBCAD Deficiency (NBS)	0	YES	0.003	0.004	0.003	0.003	0.004	0.002	0.004	0.003	0.004	0.008	0.005	0.004	0.005	0.002	0.007	0.004	0.004	0.007	0.003	0.006	0.004	0.003	0.004	0.003	0.009
SCAD Deficiency (NBS)	0	YES	0.319	0.453	0.574	0.489	0.541	0.287	0.592	0.557	0.269	0.23	0.399	0.273	0.184	0.184	0.4	0.156	0.321	0.274	0.31	0.25	0.276	0.623	0.26	0.288	0.465
Sum of ACs	0	YES	4.17	2.45	2.79	4.28	2.93	5.44	6	4.21	6.9	3.1	3.56	2.26	2.65	4.27	6.96	5.06	3	4.35	2.96	2.42	3.58	5.18	6.41	4.1	4.6
Sum of Long-Chain ACs	0	YES	0.861	0.544	0.51	1.13	0.41	0.688	0.718	0.837	0.937	0.556	0.368	0.461	0.496	1.21	0.458	0.45	0.639	0.476	0.552	0.626	0.605	0.697	0.759	0.53	0.541
Sum of Medium-Chain ACs	1	YES	0.065	0.076	0.11	0.093	0.115	0.081	0.09	0.144	0.424	0.135	0.075	NA	0.067	0.104	0.17	0.066	0.134	0.121	0.06	0.061	0.07	0.069	0.178	0.13	0.158
Sum of MUFA-ACs	0	YES	0.439	0.333	0.304	0.524	0.176	0.368	0.42	0.431	0.747	0.318	0.2	0.257	0.254	0.619	0.212	0.266	0.355	0.27	0.272	0.356	0.324	0.402	0.405	0.262	0.31
Sum of PUFA-ACs	12	NO	0.075	NA	NA	0.082	NA	0.066	0.067	0.06	0.067	NA	NA	NA	NA	0.136	NA	NA	0.059	0.067	0.063	0.093	NA	NA	0.064	0.061	NA
Sum of SFA-ACs	0	YES	3.65	2.12	2.49	3.67	2.75	5.01	5.51	3.72	6.08	2.78	3.36	2	2.4	3.52	6.75	4.79	2.58	4.01	2.63	1.97	3.25	4.78	5.94	3.78	4.29
Sum of Short-Chain ACs	0	YES	3.24	1.83	2.17	3.05	2.41	4.68	5.19	3.23	5.53	2.41	3.11	1.8	2.09	2.96	6.33	4.54	2.22	3.75	2.35	1.73	2.9	4.42	5.47	3.44	3.9
TFP Deficiency (NBS)	25	NO	NA	NA	NA	NA	NA	NA	NA	NA	NA	NA	NA	NA	NA	NA	NA	NA	NA	NA	NA	NA	NA	NA	NA	NA	NA
VLCAD Deficiency (NBS)	0	YES	0.628	0.661	0.612	0.578	0.442	0.642	0.857	0.764	0.676	0.621	0.699	0.535	0.425	0.834	0.542	0.487	0.637	0.703	0.512	0.697	0.519	0.7	0.592	0.478	0.596
w-Oxidation	25	NO	NA	NA	NA	NA	NA	NA	NA	NA	NA	NA	NA	NA	NA	NA	NA	NA	NA	NA	NA	NA	NA	NA	NA	NA	NA
TMAO Synthesis	0	YES	0.045	0.026	0.011	0.022	0.059	0.013	0.05	0.021	0.161	0.024	0.053	0.024	0.028	0.019	0.029	0.015	0.023	0.054	0.018	0.038	0.024	0.018	0.021	0.007	0.045
Carnitine Uptake Defect (NBS)	0	YES	2.13	0.929	0.908	1.92	2.6	2.96	2.24	1.92	1.45	1.51	1.55	1.35	2.17	1.43	2.9	3.05	0.687	2.18	0.697	1.47	0.747	1.11	1.63	1.76	0.977
Ratio of ACs to FAs	0	YES	0.011	0.005	0.008	0.011	0.017	0.022	0.009	0.005	0.008	0.013	0.011	0.007	0.011	0.032	0.068	0.024	0.005	0.014	0.014	0.007	0.008	0.018	0.019	0.032	0.018
TMAO Synthesis (direct)	0	YES	0.723	0.4	0.222	0.249	0.929	0.334	1.09	0.381	2.16	0.542	0.966	0.704	0.353	0.427	0.357	0.475	0.444	0.507	0.205	0.711	0.522	0.421	0.661	0.14	1.1
Asn Synthesis	0	YES	6.48	4.29	6.53	7.23	6.51	5.9	10.1	6.53	7.86	7.1	7.7	6.07	5.28	3.55	4.17	7.16	5.79	4.92	1.86	6.18	4.37	5.51	12.7	2.95	2.89
Cys Synthesis	0	YES	0.283	0.264	0.228	0.261	0.283	0.247	0.171	0.26	0.246	0.312	0.286	0.227	0.284	0.36	0.51	0.221	0.348	0.257	0.291	0.313	0.266	0.379	0.267	0.235	0.37
DLD (NBS)	0	YES	2.31	1.73	1.8	2.07	2.63	2.09	1.92	2.01	1.98	1.65	2	5.34	1.41	2.79	1.87	1.87	1.78	1.37	3.75	1.27	2.6	2.83	2.21	3.16	2.85
Fischer Ratio	0	YES	2.27	2.04	1.24	2.03	1.98	1.72	2.88	1.88	2.89	1.7	2.29	2.32	2.12	1.7	2.43	1.93	2	1.56	1.45	1.04	1.07	1.67	1.94	1.39	1.49
Glutaminase Activity	0	YES	0.03	0.029	0.025	0.027	0.027	0.024	0.026	0.022	0.022	0.02	0.032	0.023	0.033	0.031	0.041	0.025	0.025	0.032	0.061	0.029	0.033	0.017	0.015	0.046	0.046
Gly Synthesis	0	YES	1.69	2.05	1.69	1.35	2.15	2.11	1.92	2	1.44	2.25	1.47	3.64	1.57	2.97	1.5	1.39	2.22	1.56	1.82	1.56	2.09	1.67	1.67	1.62	1.48
GSH Constituents	0	YES	245	273	233	231	271	346	237	283	226	337	220	610	209	552	230	250	285	262	360	239	384	258	354	337	372
MTHFR Deficiency (NBS)	0	YES	0.905	0.84	1.1	0.842	0.886	1.05	0.848	0.761	0.888	0.829	0.974	0.693	0.604	0.58	0.729	0.793	0.797	0.681	1.31	0.616	0.877	1.51	0.779	1.48	0.87
PKU (NBS)	0	YES	0.797	0.761	0.684	0.741	0.744	0.951	0.936	0.794	0.908	0.746	0.78	0.903	0.692	0.899	0.774	0.833	0.728	0.697	1.54	0.845	0.893	0.897	0.906	1.03	0.846
Ratio of Non-Essential to Essential AAs	0	YES	2.31	2.36	2.28	2.45	2.81	2.03	1.71	2.51	1.99	1.73	1.45	2.83	1.77	3.11	1.89	2.05	2.29	2	1.96	2.38	2.59	2.6	2.08	2.14	2.45
Sum of AAs	0	YES	3246	2848	2993	3148	2841	3330	3069	2983	3518	3659	3296	3604	2714	4008	2681	3760	3127	2988	3068	2824	3172	3213	3846	3279	2957
Sum of Aromatic AAs	0	YES	167	153	209	171	144	213	156	166	161	267	220	165	190	225	162	222	170	206	256	247	224	162	238	255	194
Sum of Branched-Chain AAs	0	YES	379	311	259	347	286	366	449	312	466	456	504	383	402	381	394	430	340	323	372	256	239	271	461	355	288
Sum of Essential AAs	0	YES	980	847	913	911	746	1097	1134	851	1176	1341	1346	941	981	975	928	1232	951	996	1036	835	885	893	1250	1045	858
Sum of Non-Essential AAs	0	YES	2266	2001	2080	2237	2094	2233	1935	2132	2342	2318	1950	2663	1734	3033	1753	2528	2176	1993	2032	1988	2287	2320	2595	2235	2099
Sum of Solely Glucogenic AAs	0	YES	2741	2395	2547	2703	2446	2784	2455	2546	2932	2948	2610	3054	2226	3441	2192	3131	2672	2502	2483	2325	2759	2812	3147	2742	2546
Sum of Solely Ketogenic AAs	0	YES	272	238	188	218	200	272	373	217	342	360	369	316	229	278	256	327	230	220	252	201	146	193	369	214	173
Sum of Sulfur-Containing AAs	0	YES	93.5	89.7	96.1	89.6	77.4	109	75.1	79.6	91.7	130	112	80.5	75.4	104	103	100	105	94	122	90.9	112	126	113	148	132
Valinemia (NBS)	0	YES	3.17	2.25	2.22	3.1	3.21	2.93	3.42	2.76	3.8	2.51	3.51	3.1	3.21	2.77	3.65	2.64	2.41	1.99	3.36	1.57	1.75	3.45	3.05	2.55	2.68
1-Met-His Synthesis	0	YES	0.533	0.512	0.391	0.211	0.555	0.331	0.51	0.491	1.26	0.404	0.468	0.257	0.518	0.229	0.592	0.735	0.506	0.398	0.42	0.623	0.284	0.484	0.364	0.329	0.315
Anserine Synthesis	0	YES	0.293	0.326	0.321	0.223	0.34	0.263	0.258	0.266	0.173	0.275	0.25	0.393	0.258	0.31	0.296	0.213	0.296	0.256	0.213	0.332	0.317	0.232	0.181	0.279	0.354
Cit Synthesis	0	YES	1.81	2.28	1.51	1.56	1.63	1.08	1.58	1.56	1.85	1.8	1.44	1.06	1.52	1.2	1.66	0.979	3.69	1.16	2.53	0.991	2.1	2.12	1.35	1.92	2.39
Muscle Protein Degradation	0	YES	0.109	0.082	0.054	0.049	0.081	0.095	0.13	0.115	0.11	0.105	0.648	0.066	0.504	0.053	0.316	0.568	0.073	0.505	0.244	0.334	0.072	0.081	0.106	0.07	0.102
OTC Deficiency (NBS)	0	YES	0.551	0.439	0.662	0.639	0.615	0.929	0.634	0.64	0.54	0.555	0.696	0.942	0.657	0.835	0.604	1.02	0.271	0.862	0.396	1.01	0.476	0.472	0.739	0.522	0.418
Ratio of HArg to ADMA	0	YES	0.472	0.387	2.5	0.378	0.304	0.752	0.461	0.455	0.274	0.267	0.45	0.502	0.587	0.534	0.492	0.364	2.05	0.498	0.233	0.681	0.297	0.822	0.392	0.249	0.363
Ratio of HArg to SDMA	0	YES	2.17	1.91	9.9	1.65	1.6	3.26	3.2	1.59	1.33	1.38	2.24	2.08	3.21	2.08	2.52	1.67	11	2.2	1.09	2.19	1.47	3.25	2.08	1.17	1.72
Sum of Betaine and Related Metabolites	0	YES	65.5	80.3	80.5	50.7	88	102	56.8	60.8	71.7	92.8	59.9	96.5	53.3	85.7	55.3	56.4	79	50.5	73.6	61.7	88.1	77.1	95.8	128	109
Sum of Betaine-Related Metabolites	0	YES	0.648	0.348	1.63	0.271	0.407	0.57	0.745	0.507	0.843	0.447	0.646	0.149	0.297	0.214	0.655	0.311	0.482	0.262	0.319	0.223	0.37	0.493	0.292	0.464	0.3
Sum of Dimethylated Arg	0	YES	2.19	2.13	1.84	1.82	2.43	1.95	2.53	2.36	2.43	2.75	2.56	2.71	1.61	2.24	1.93	2.58	2.65	1.82	1.81	2.27	2.79	2.24	2.78	2.22	2.83
b-Ala Synthesis	0	YES	0.042	0.06	0.072	0.072	0.071	0.067	0.042	0.054	0.043	0.062	0.053	0.046	0.09	0.08	0.086	0.042	0.072	0.076	0.056	0.097	0.044	0.052	0.044	0.06	0.069
Polyamine Synthesis	0	YES	0.069	0.08	0.016	0.032	0.049	0.024	0.032	0.045	0.105	0.037	0.027	0.02	0.044	0.054	0.103	0.059	0.039	0.032	0.026	0.029	0.029	0.022	0.068	0.021	0.168
Putrescine Synthesis	0	YES	0.036	0.042	0.016	0.032	0.049	0.024	0.032	0.045	0.042	0.037	0.027	0.02	0.044	0.026	0.051	0.027	0.039	0.032	0.026	0.029	0.029	0.022	0.035	0.021	0.049
Sum of Aminobutyric Acids	0	YES	25.3	16.5	13.9	32.9	22.1	25.9	40.3	23.4	49.3	25.8	47.5	26.6	18.2	22.9	31.1	34.6	20.6	20.2	36.3	15.3	11.8	24.4	35	14.2	13.6
Betaine Synthesis	0	YES	9.03	11.7	14.7	6.32	10.7	16.9	12.2	11	9.22	15.4	10.8	23.6	7.43	16.3	6.37	17.1	13.9	5.61	7.15	12.4	16.6	16.6	22.5	14.4	19
Sarcosine Synthesis from Choline	0	YES	0.379	0.283	0.29	1.77	2.32	4.84	2.45	4.95	1.46	2.31	1.96	2.6	1.23	1.79	1.28	3.06	2.07	1.05	1.31	2.47	1.78	2.06	2.54	1.42	2.35
3-Met-His Synthesis	0	YES	0.102	0.097	0.056	0.047	0.11	0.094	0.105	0.117	0.083	0.092	0.617	0.085	0.382	0.06	0.309	0.428	0.086	0.344	0.249	0.418	0.108	0.092	0.085	0.066	0.127
AABA Synthesis	0	YES	0.12	0.086	0.056	0.163	0.157	0.085	0.17	0.115	0.173	0.079	0.144	0.162	0.084	0.128	0.171	0.107	0.084	0.073	0.157	0.085	0.041	0.097	0.134	0.059	0.061
Asymmetrical Arg Methylation	0	YES	0.017	0.018	0.016	0.021	0.026	0.011	0.014	0.025	0.015	0.013	0.018	0.016	0.018	0.016	0.022	0.014	0.017	0.018	0.016	0.014	0.016	0.022	0.014	0.016	0.018
BABA Synthesis	1	YES	0.001	NA	0.002	0.002	0.006	0.006	0.003	0.008	0.003	0.005	0.004	0.006	0.003	0.004	0.007	0.003	0.003	0.003	0.002	0.004	0.005	0.006	0.006	0.003	0.006
Carnosine Synthesis	0	YES	0.289	0.298	0.228	0.253	0.311	0.321	0.295	0.382	0.331	0.288	0.377	0.333	0.232	0.277	0.25	0.316	0.277	0.251	0.394	0.251	0.395	0.374	0.325	0.247	0.295
CPS Deficiency (NBS)	0	YES	0.388	0.398	0.477	0.319	0.309	0.299	0.34	0.349	0.344	0.309	0.372	0.296	0.237	0.353	0.296	0.197	0.596	0.171	0.967	0.258	0.462	0.713	0.316	0.44	0.474
Cystine Synthesis	0	YES	0.414	0.333	0.326	0.889	0.711	0.825	0.581	0.831	0.955	0.394	0.489	0.484	0.556	0.4	0.326	0.294	0.348	0.578	0.39	0.297	0.442	0.354	0.36	0.372	0.267
DOPA Synthesis	25	NO	NA	NA	NA	NA	NA	NA	NA	NA	NA	NA	NA	NA	NA	NA	NA	NA	NA	NA	NA	NA	NA	NA	NA	NA	NA
GABR	0	YES	3.16	2.89	2.08	2.4	3.54	4.34	4.85	2.44	4.41	4.14	2.76	4.33	2.93	2.67	2.99	5.18	2.55	3.43	1.47	3.37	3.11	1.9	4.44	2.75	3.31
HArg Synthesis	0	YES	0.003	0.003	0.02	0.003	0.003	0.004	0.003	0.005	0.002	0.002	0.003	0.004	0.005	0.004	0.004	0.002	0.019	0.004	0.002	0.005	0.003	0.008	0.002	0.002	0.004
HCys Synthesis	0	YES	0.315	0.305	0.26	0.227	0.191	0.279	0.085	0.323	0.294	0.225	0.339	0.571	0.512	0.777	0.486	0.356	0.3	0.322	0.242	0.318	0.373	0.215	0.387	0.157	0.773
IDO Activity	0	YES	0.049	0.06	0.065	0.021	0.033	0.041	0.045	0.051	0.041	0.057	0.058	0.037	0.038	0.039	0.06	0.067	0.033	0.075	0.035	0.036	0.081	0.042	0.031	0.049	0.091
Met Oxidation	0	YES	0.031	0.042	0.026	0.027	0.021	0.026	0.026	0.05	0.033	0.022	0.031	0.329	0.034	0.186	0.033	0.022	0.036	0.034	0.04	0.035	0.028	0.031	0.024	0.03	0.026
NO-Synthase Activity	0	YES	0.204	0.241	0.29	0.254	0.175	0.119	0.126	0.25	0.147	0.155	0.213	0.119	0.206	0.204	0.208	0.096	0.309	0.157	0.489	0.148	0.218	0.358	0.129	0.239	0.213
Orn Synthesis	0	YES	0.113	0.106	0.192	0.163	0.108	0.111	0.08	0.16	0.08	0.086	0.149	0.112	0.135	0.17	0.126	0.098	0.084	0.135	0.193	0.149	0.103	0.169	0.096	0.125	0.089
Pro Hydroxylation	0	YES	0.204	0.175	0.057	0.106	0.173	0.134	0.093	0.21	0.185	0.189	0.144	0.539	0.218	0.419	0.275	0.073	0.16	0.211	0.36	0.103	0.223	0.127	0.159	0.296	0.269
Ratio of Pro to Cit	0	YES	5.95	4.35	3.77	6.47	8.52	7.01	5.63	5.76	5.76	5.35	5.38	18.1	5.96	7.89	6.3	9.49	2.98	8.03	3.88	4.9	5.62	3.97	6.98	7.19	6.01
Sarcosine Synthesis from Gly	0	YES	0.016	0.01	0.009	0.09	0.092	0.107	0.06	0.125	0.072	0.054	0.075	0.019	0.062	0.021	0.082	0.056	0.057	0.051	0.054	0.076	0.032	0.055	0.039	0.051	0.053
Sum of Asym. and Sym. Arg Methylation	0	YES	0.02	0.022	0.021	0.026	0.031	0.013	0.016	0.032	0.018	0.016	0.022	0.02	0.022	0.02	0.026	0.017	0.02	0.023	0.019	0.018	0.02	0.027	0.016	0.02	0.022
Symmetrical Arg Methylation	0	YES	0.004	0.004	0.004	0.005	0.005	0.002	0.002	0.007	0.003	0.003	0.004	0.004	0.003	0.004	0.004	0.003	0.003	0.004	0.003	0.004	0.003	0.005	0.003	0.003	0.004
Taurine Synthesis	0	YES	2.04	1.79	2.18	2.41	2.43	1.84	3.01	1.77	2.13	1.6	2.29	1.72	1.89	1.63	1.58	3.02	1.33	1.88	1.72	1.71	1.61	1.16	1.69	1.3	1.35
Tyr Nitration	25	NO	NA	NA	NA	NA	NA	NA	NA	NA	NA	NA	NA	NA	NA	NA	NA	NA	NA	NA	NA	NA	NA	NA	NA	NA	NA
GABA Synthesis	1	YES	0.002	0.002	0.003	0.004	0.003	0.004	0.004	0.003	0.004	0.005	0.005	NA	0.004	0.004	0.003	0.003	0.004	0.003	0.003	0.003	0.003	0.005	0.004	0.004	0.004
Histamine Synthesis	25	NO	NA	NA	NA	NA	NA	NA	NA	NA	NA	NA	NA	NA	NA	NA	NA	NA	NA	NA	NA	NA	NA	NA	NA	NA	NA
PEA Synthesis	25	NO	NA	NA	NA	NA	NA	NA	NA	NA	NA	NA	NA	NA	NA	NA	NA	NA	NA	NA	NA	NA	NA	NA	NA	NA	NA
Serotonin Synthesis	5	YES	NA	NA	0.001	0.003	NA	NA	0.002	0.002	0.008	0.002	0.002	0.003	0.002	0.001	0.003	0.003	0.002	NA	0.001	0.002	0.002	0.002	0.002	0.001	0.008
Glutaminolysis Rate	0	YES	2.85	2.25	2.93	3.15	4.06	1.75	1.97	2.62	1.52	1.46	2.21	3.47	1.66	4.68	5.97	1.71	1.97	1.69	2.92	1.29	3.09	2	1.08	4.27	3.05
HipAcid Synthesis	25	NO	NA	NA	NA	NA	NA	NA	NA	NA	NA	NA	NA	NA	NA	NA	NA	NA	NA	NA	NA	NA	NA	NA	NA	NA	NA
p-Cresol-SO4 Synthesis	0	YES	0.011	0.004	0.016	0.004	0.012	0.009	0.002	0.005	0.007	0.03	0.011	0.004	0.021	0.01	0.035	0.011	0.003	0.015	0.013	0.007	0.049	0.016	0.011	0.02	0.061
Indole Synthesis	25	NO	NA	NA	NA	NA	NA	NA	NA	NA	NA	NA	NA	NA	NA	NA	NA	NA	NA	NA	NA	NA	NA	NA	NA	NA	NA
7a-Dehydroxylation of CA	8	YES	6.85	1.59	1.13	NA	NA	NA	NA	2.84	10.7	NA	1.01	0.499	12.7	0.135	NA	NA	1.56	12.4	0.207	3.69	NA	1.18	1	0.211	1.87
GDCA Synthesis from CA	18	NO	NA	NA	0.243	NA	NA	NA	NA	NA	NA	NA	0.013	NA	NA	0.011	NA	NA	NA	0.139	0.002	NA	NA	NA	0.011	0.003	NA
GLCA Synthesis from CDCA	25	NO	NA	NA	NA	NA	NA	NA	NA	NA	NA	NA	NA	NA	NA	NA	NA	NA	NA	NA	NA	NA	NA	NA	NA	NA	NA
Gly Conjugation of CA	24	NO	NA	NA	NA	NA	NA	NA	NA	NA	NA	NA	NA	NA	NA	0.124	NA	NA	NA	NA	NA	NA	NA	NA	NA	NA	NA
Gly Conjugation of CDCA	24	NO	NA	NA	0.315	NA	NA	NA	NA	NA	NA	NA	NA	NA	NA	NA	NA	NA	NA	NA	NA	NA	NA	NA	NA	NA	NA
Gly Conjugation of DCA	15	NO	NA	NA	0.215	0.028	NA	NA	NA	NA	NA	NA	0.012	NA	NA	0.082	0.031	NA	NA	0.011	0.009	NA	0.039	NA	0.011	0.014	NA
Gly Conjugation of Primary BAs	23	NO	NA	NA	0.181	NA	NA	NA	NA	NA	NA	NA	NA	NA	NA	0.107	NA	NA	NA	NA	NA	NA	NA	NA	NA	NA	NA
Primary BA Conjugation	1	YES	4.35	0.93	48.4	82.2	4.18	NA	0.933	2.68	0.565	6.25	3.82	236	0.533	316	46.4	6.41	0.523	10.3	0.594	2.34	18.5	5.22	1.16	6.98	1.53
Ratio of 12a-OH BAs to Non-12a-OH BAs	0	YES	4.18	3.08	8.16	13.1	4.94	12.6	2.59	4.88	1.91	8.57	9.48	9.96	2.61	13.3	15.1	6.46	2.32	10.4	8.85	3.6	5.69	7.04	4.39	11.3	3.63
Ratio of CDCA to CA	9	YES	6.67	1.67	1.36	NA	NA	NA	NA	3.15	11.4	NA	0.973	NA	12.7	0.157	NA	NA	1.66	12.4	0.208	4.16	NA	1.17	1.05	0.228	1.83
Ratio of Primary BAs to BAs	0	YES	0.638	0.549	0.737	0.727	0.475	0.747	0.538	0.594	0.513	0.422	0.445	0.69	0.408	0.897	0.501	0.62	0.639	0.386	0.609	0.587	0.637	0.675	0.61	0.625	0.608
Ratio of Secondary BAs to BAs	0	YES	0.362	0.451	0.263	0.273	0.525	0.253	0.462	0.406	0.487	0.578	0.555	0.31	0.592	0.103	0.499	0.38	0.361	0.614	0.391	0.413	0.363	0.325	0.39	0.375	0.392
Secondary BA Conjugation	0	YES	2.4	1.65	35.6	30	5.24	54.6	0.794	2.69	0.724	10	10.7	212	1.4	309	46.7	4.99	0.463	18.4	4.97	2.28	12.9	4.51	1.82	26.9	1.46
Secondary BA Synthesis	0	YES	0.567	0.82	0.356	0.376	1.1	0.338	0.86	0.685	0.95	1.37	1.25	0.449	1.45	0.114	0.998	0.612	0.564	1.59	0.642	0.703	0.57	0.481	0.64	0.6	0.644
Sum of 12a-OH BAs	0	YES	0.53	0.463	1.91	5.29	0.755	2.14	0.067	0.273	0.655	1.1	2.23	4.24	0.499	40.5	6.21	0.322	0.341	4.42	3.49	0.233	1.09	0.252	0.747	5.42	0.425
Sum of BAs	0	YES	0.656	0.613	2.14	5.69	0.908	2.31	0.093	0.329	0.998	1.22	2.46	4.66	0.69	43.6	6.62	0.371	0.488	4.85	3.89	0.297	1.28	0.288	0.918	5.9	0.543
Sum of Conjugated BAs	0	YES	0.508	0.334	2.09	5.59	0.748	2.3	0.043	0.24	0.389	1.09	2.12	4.64	0.336	43.5	6.48	0.317	0.163	4.53	2.15	0.208	1.21	0.24	0.532	5.36	0.326
Sum of Conjugated Primary BAs	0	YES	0.341	0.162	1.55	4.09	0.348	1.73	0.024	0.142	0.185	0.446	0.868	3.21	0.098	39	3.24	0.199	0.107	1.7	0.882	0.122	0.776	0.163	0.301	3.23	0.2
Sum of Conjugated Secondary BAs	0	YES	0.168	0.172	0.546	1.5	0.4	0.574	0.019	0.098	0.204	0.643	1.25	1.44	0.238	4.46	3.24	0.117	0.056	2.82	1.26	0.085	0.433	0.077	0.231	2.13	0.126
Sum of Gly-Conjugated BAs	11	NO	NA	0.002	0.009	0.001	NA	NA	NA	NA	NA	NA	0.001	NA	NA	0.014	0.002	NA	0.002	0.002	0.002	NA	0.003	0.001	0.001	0.001	0.002
Sum of Non-12a-OH BAs	0	YES	0.127	0.15	0.234	0.403	0.153	0.17	0.026	0.056	0.343	0.128	0.235	0.426	0.191	3.05	0.41	0.05	0.147	0.425	0.395	0.065	0.192	0.036	0.17	0.479	0.117
Sum of Primary BAs	0	YES	0.419	0.337	1.58	4.14	0.432	1.73	0.05	0.195	0.512	0.517	1.1	3.22	0.281	39.1	3.31	0.23	0.312	1.87	2.37	0.174	0.818	0.194	0.56	3.69	0.33
Sum of Secondary BAs	0	YES	0.238	0.276	0.562	1.55	0.476	0.584	0.043	0.134	0.486	0.707	1.37	1.45	0.409	4.47	3.31	0.141	0.176	2.98	1.52	0.123	0.466	0.094	0.358	2.21	0.213
Sum of Taurine-Conjugated BAs	0	YES	0.508	0.332	2.08	5.59	0.748	2.3	0.043	0.24	0.389	1.09	2.12	4.64	0.336	43.5	6.48	0.317	0.161	4.53	2.14	0.208	1.21	0.239	0.53	5.36	0.323
Sum of Unconjugated BAs	0	YES	0.148	0.279	0.047	0.1	0.16	0.011	0.05	0.089	0.609	0.135	0.344	0.02	0.354	0.138	0.139	0.055	0.325	0.318	1.74	0.09	0.075	0.048	0.386	0.541	0.217
Sum of Unconjugated Primary BAs	1	YES	0.078	0.174	0.032	0.05	0.083	NA	0.026	0.053	0.327	0.071	0.227	0.014	0.184	0.123	0.07	0.031	0.205	0.165	1.49	0.052	0.042	0.031	0.259	0.462	0.13
Taurine Conjugation of CA	8	YES	28.2	2.01	99	NA	NA	NA	NA	9.91	6	NA	6.72	206	6.66	337	NA	NA	1.16	121	0.623	10.4	NA	10.1	2.11	7.61	3.81
Taurine Conjugation of CDCA	3	YES	0.78	0.282	10.8	6.78	0.574	NA	NA	0.389	0.088	0.679	0.848	NA	0.051	181	4.33	0.601	0.138	1.4	0.454	0.401	3.27	1.07	0.254	4.25	0.282
Taurine Conjugation of DCA	0	YES	2.32	1.56	34.7	29.7	4.96	53.4	0.794	2.69	0.67	9.91	10.5	208	1.32	309	46.1	4.99	0.449	18	4.88	2.13	12.5	4.46	1.78	26.5	1.36
Taurine Conjugation of Primary BAs	1	YES	4.35	0.93	48.2	82.2	4.18	NA	0.933	2.68	0.565	6.25	3.82	236	0.533	316	46.4	6.41	0.523	10.3	0.594	2.34	18.5	5.22	1.16	6.98	1.53
TDCA Synthesis from CA	8	YES	15.9	2.48	39.3	NA	NA	NA	NA	7.63	7.16	NA	10.6	104	16.9	41.7	NA	NA	0.701	224	1.01	7.88	NA	5.26	1.78	5.6	2.54
TLCA Synthesis from CDCA	7	YES	0.082	0.07	0.582	0.324	0.26	NA	NA	NA	0.051	0.115	0.249	NA	0.073	0.418	0.54	NA	NA	0.384	0.086	0.134	0.259	NA	0.03	0.337	0.08
Spermidine Synthesis	17	NO	0.894	0.894	NA	NA	NA	NA	NA	NA	1.47	NA	NA	NA	NA	1.05	1.02	1.22	NA	NA	NA	NA	NA	NA	0.942	NA	1.23
Spermine Synthesis	24	NO	NA	NA	NA	NA	NA	NA	NA	NA	NA	NA	NA	NA	NA	NA	NA	NA	NA	NA	NA	NA	NA	NA	NA	NA	0.979
Sum of Neurotransmitters	5	YES	NA	NA	0.109	0.191	NA	NA	0.093	0.105	0.397	0.176	0.227	0.166	0.133	0.103	0.21	0.261	0.096	NA	0.184	0.204	0.222	0.129	0.252	0.118	0.682
Sum of Polyamines	0	YES	0.832	0.841	0.269	0.366	0.413	0.396	0.411	0.542	1.14	0.554	0.46	0.31	0.436	1.01	0.961	0.888	0.427	0.352	0.482	0.541	0.427	0.308	1.12	0.301	1.9
Sum of Carboxylic Acids	0	YES	2914	2288	3068	3226	3569	1680	1628	2912	1729	1219	1737	2576	1225	6037	4284	1544	1945	1452	2051	1080	2620	2319	1165	2660	2007
LDH Activity	0	YES	0.512	0.393	0.507	0.458	0.608	0.323	0.33	0.495	0.288	0.215	0.316	0.498	0.258	1.12	1.01	0.291	0.405	0.31	0.399	0.219	0.389	0.371	0.195	0.481	0.344
Sum of Cer	0	YES	8.11	6.03	5.56	8.43	5.67	4.9	5.73	6.56	10.8	5.3	4.64	2.87	5.24	5.58	6.06	4.44	17.4	4.77	8.11	7.38	10.4	6.94	7.82	5.9	8.45
Sum of LCFA-Cer	0	YES	4.08	3.11	2.87	4.11	2.43	1.95	2.38	3.25	4.4	2.06	1.42	0.945	1.82	3.17	2.81	2.4	5.85	2.36	3.72	3.06	4.23	2.55	3.55	2.84	3.32
Sum of VLCFA-Cer	0	YES	4.02	2.92	2.68	4.32	3.24	2.94	3.36	3.3	6.35	3.24	3.22	1.93	3.42	2.41	3.26	2.04	11.5	2.42	4.39	4.32	6.19	4.39	4.27	3.06	5.13
Ratio of Cer to DH-Cer	20	NO	NA	NA	NA	NA	NA	30.8	NA	NA	56.6	NA	NA	NA	NA	NA	NA	NA	106	NA	NA	NA	NA	44.5	NA	NA	55.5
Ratio of Glycosyl-Cer to Cer	0	YES	1.76	1.69	1.64	1.6	1.52	2.08	1.75	1.56	1.27	1.42	1.95	1.83	1.75	1.48	1.54	2.24	1.06	1.73	1.52	1.7	1.31	1.63	1.64	1.58	1.15
Ratio of Hex2Cer to Cer	0	YES	0.866	0.707	0.804	0.635	0.605	0.975	0.798	0.666	0.532	0.493	0.829	0.791	0.808	0.59	0.638	1.24	0.409	0.867	0.731	0.795	0.572	0.693	0.72	0.689	0.426
Ratio of Hex3Cer to Cer	0	YES	0.175	0.261	0.212	0.214	0.198	0.224	0.2	0.212	0.258	0.211	0.221	0.249	0.211	0.181	0.237	0.25	0.15	0.202	0.193	0.187	0.189	0.194	0.214	0.209	0.164
Ratio of HexCer to Cer	0	YES	0.723	0.725	0.626	0.753	0.722	0.878	0.747	0.683	0.484	0.712	0.897	0.79	0.733	0.712	0.67	0.746	0.499	0.656	0.594	0.722	0.555	0.739	0.707	0.684	0.559
Ratio of SMs to Cer	0	YES	26.4	26.7	28.2	29.3	26.5	33.1	28.2	23.6	22.4	26.2	32.1	32	25.9	26.4	25.5	22.5	16.5	27.8	23.6	25.9	20.2	32.1	27.4	28.5	20.1
Sum of CEs	0	YES	2332	1939	1465	3275	1700	2095	1920	1767	3168	1475	1697	871	1287	1991	1505	1077	3236	1235	1862	1733	2396	2250	2164	1524	1772
Sum of LCFA-CEs	0	YES	2307	1912	1455	3233	1685	2071	1884	1750	3124	1471	1689	855	1281	1958	1497	1074	3187	1229	1843	1708	2383	2234	2139	1507	1765
Sum of MUFA-CEs	0	YES	333	277	211	546	285	310	320	308	494	372	291	193	362	497	415	188	464	355	278	388	438	560	346	287	320
Sum of PUFA-CEs	0	YES	1780	1475	1154	2454	1272	1598	1428	1305	2357	944	1267	605	775	1304	923	789	2475	745	1421	1174	1729	1497	1615	1094	1292
Sum of Saturated CEs	0	YES	220	188	100	275	143	186	172	154	317	160	139	73.4	151	190	167	101	298	135	163	171	229	193	202	144	160
Sum of VLCFA-CEs	0	YES	25.7	26.8	10.4	42.1	15.8	24.1	36.6	17.5	43.2	4.51	7.28	15.5	5.84	33.1	8.54	3.28	49.8	5.51	18.8	24.5	13	15.5	25.2	17.8	7.49
Sum of DGs	0	YES	5.01	4.96	8.32	6.18	4.58	5.61	6.24	4	5.35	3.8	6.64	3.08	1.86	4.55	1.02	2.78	12.1	1.71	6.62	3.3	6.83	4.15	7.61	2.9	5.07
Sum of Saturated DGs	14	NO	0.767	NA	0.832	NA	NA	0.755	NA	0.802	0.943	0.736	0.733	NA	NA	NA	NA	NA	0.766	NA	0.773	NA	0.943	0.774	NA	NA	NA
Sum of Unsaturated DGs	0	YES	4.25	4.96	7.49	6.18	4.58	4.85	6.24	3.2	4.4	3.07	5.91	3.08	1.86	4.55	1.02	2.78	11.3	1.71	5.85	3.3	5.89	3.37	7.61	2.9	5.07
Ratio of DGs to FAs	0	YES	0.013	0.009	0.024	0.015	0.026	0.023	0.01	0.005	0.006	0.016	0.021	0.01	0.008	0.034	0.01	0.013	0.018	0.005	0.031	0.009	0.016	0.014	0.022	0.023	0.02
Ratio of DGs to TGs	0	YES	0.008	0.011	0.009	0.011	0.008	0.008	0.012	0.01	0.008	0.007	0.009	0.005	0.003	0.005	0.002	0.007	0.012	0.004	0.005	0.005	0.008	0.006	0.012	0.005	0.006
Sum of DH-Cer	20	NO	NA	NA	NA	NA	NA	0.155	NA	NA	0.184	NA	NA	NA	NA	NA	NA	NA	0.161	NA	NA	NA	NA	0.153	NA	NA	0.149
Sum of LCFA-DH-Cer	25	NO	NA	NA	NA	NA	NA	NA	NA	NA	NA	NA	NA	NA	NA	NA	NA	NA	NA	NA	NA	NA	NA	NA	NA	NA	NA
Sum of VLCFA-DH-Cer	20	NO	NA	NA	NA	NA	NA	0.155	NA	NA	0.184	NA	NA	NA	NA	NA	NA	NA	0.161	NA	NA	NA	NA	0.153	NA	NA	0.149
Ratio of DHA to AA	0	YES	0.52	0.821	0.204	0.498	0.468	0.762	1.34	0.376	0.641	0.123	0.215	1.31	0.19	1.42	0.18	0.124	0.483	0.159	0.644	0.799	0.385	0.28	0.778	0.543	0.242
Ratio of DHA to EPA	0	YES	4.57	6.31	3.6	6.18	5.4	7.01	3.72	4.55	5.48	1.66	3.72	5.37	2.02	3.67	1.75	3.51	3.44	2.21	3.7	7.29	3.29	4.07	5.75	6.7	2.6
Ratio of EPA to AA	0	YES	0.114	0.13	0.057	0.081	0.087	0.109	0.36	0.083	0.117	0.074	0.058	0.244	0.094	0.388	0.103	0.035	0.141	0.072	0.174	0.11	0.117	0.069	0.135	0.081	0.093
Ratio of MUFAs to FAs	0	YES	0.822	0.841	0.87	0.805	0.77	0.79	0.77	0.642	0.612	0.811	0.769	0.845	0.89	0.811	0.939	0.818	0.85	0.915	0.825	0.844	0.859	0.895	0.815	0.824	0.847
Ratio of PUFAs to FAs	0	YES	0.178	0.159	0.13	0.195	0.23	0.21	0.23	0.125	0.143	0.189	0.231	0.155	0.11	0.189	0.061	0.182	0.15	0.085	0.175	0.156	0.141	0.105	0.185	0.176	0.153
Ratio of SFAs to FAs	23	NO	NA	NA	NA	NA	NA	NA	NA	0.233	0.245	NA	NA	NA	NA	NA	NA	NA	NA	NA	NA	NA	NA	NA	NA	NA	NA
Sum of FAs	0	YES	397	533	343	404	176	245	655	826	862	245	320	320	238	134	103	213	661	318	215	370	440	294	339	128	258
Sum of Measured w-3 FAs	0	YES	6.53	8.57	1.9	5.98	3.43	7.37	35.3	7.07	21.9	2.23	3.34	6.8	1.82	7.63	1.38	1.43	10.3	1.62	5.71	10.2	5.52	2.18	12.6	2.63	2.49
Sum of MUFAs	0	YES	326	448	298	325	136	194	505	530	527	199	246	270	212	109	96.7	174	561	291	178	312	378	263	276	105	219
Sum of PUFAs	0	YES	70.4	84.4	44.7	79	40.6	51.4	151	104	123	46.3	73.9	49.7	26.1	25.4	6.29	38.8	99.3	27.1	37.8	57.6	62.1	31	62.6	22.5	39.5
Sum of SFAs	23	NO	NA	NA	NA	NA	NA	NA	NA	192	211	NA	NA	NA	NA	NA	NA	NA	NA	NA	NA	NA	NA	NA	NA	NA	NA
PLA2 Activity (2)	0	YES	0.386	0.346	0.339	0.315	0.377	0.409	0.424	0.341	0.315	0.329	0.298	0.49	0.305	0.508	0.297	0.355	0.324	0.275	0.411	0.367	0.285	0.335	0.325	0.44	0.335
PLA2 Activity (3)	0	YES	0.375	0.5	0.652	0.602	0.542	0.53	1.17	0.935	1.22	0.64	0.825	0.291	0.341	0.142	0.257	1.16	0.844	0.466	0.27	0.454	0.349	0.364	0.561	0.335	0.367
PLA2 Activity (4)	0	YES	0.238	0.2	0.192	0.215	0.204	0.226	0.221	0.181	0.259	0.177	0.18	0.243	0.172	0.269	0.173	0.181	0.218	0.157	0.241	0.196	0.229	0.221	0.177	0.246	0.228
PLA2 Activity (5)	0	YES	0.336	0.345	0.272	0.307	0.4	0.351	0.386	0.319	0.447	0.356	0.373	0.268	0.34	0.32	0.317	0.404	0.297	0.351	0.38	0.283	0.382	0.283	0.337	0.506	0.399
PLA2 Activity (6)	0	YES	0.832	0.687	1.24	0.692	0.968	0.959	0.703	0.915	0.872	1.56	1.86	0.436	1.26	0.442	0.977	2.08	0.803	1.45	1.3	0.527	1.27	0.995	0.83	1.53	1.61
Ratio of TGs to FAs	0	YES	1.58	0.88	2.71	1.35	3.16	2.78	0.804	0.494	0.77	2.29	2.24	1.81	2.32	6.23	4.67	1.96	1.54	1.38	5.75	1.84	1.98	2.31	1.87	4.15	3.03
PLA2 Activity (1)	0	YES	0.114	0.106	0.101	0.097	0.114	0.116	0.093	0.092	0.092	0.096	0.095	0.122	0.094	0.124	0.1	0.109	0.097	0.095	0.118	0.09	0.096	0.105	0.09	0.144	0.105
Ratio of MUFA-PCs to SFA-PCs	0	YES	8.22	8.68	14	12	14.6	8.75	8.28	11.4	9.07	15.1	10.9	14.4	14.1	11.3	13.6	9.32	9.05	13.8	9.81	8.45	12.1	15.1	9.43	10.3	12.5
Ratio of PCs (ae) to PCs (aa)	0	YES	0.202	0.17	0.123	0.152	0.131	0.164	0.166	0.171	0.217	0.192	0.152	0.104	0.194	0.145	0.19	0.177	0.175	0.204	0.152	0.193	0.181	0.142	0.164	0.164	0.167
Ratio of PUFA-PCs to MUFA-PCs	0	YES	6.8	6.73	6.4	5.21	4.94	6.63	6.99	6.08	6.53	4.17	8.03	4.49	4.18	3.91	4.2	7.89	6.92	4.74	6.15	5.71	5.26	5.1	5.64	6.48	5.36
Ratio of PUFA-PCs to SFA-PCs	0	YES	55.9	58.4	89.4	62.4	72	58	57.9	69.4	59.2	62.8	87.9	64.6	59	44	57.1	73.5	62.7	65.5	60.3	48.3	63.5	76.7	53.1	66.7	67.1
Sum of LCFA-LysoPCs	0	YES	274	219	215	248	223	242	187	194	287	194	217	143	168	251	204	152	285	153	265	174	275	257	245	264	242
Sum of LysoPCs	0	YES	276	219	215	249	223	243	187	194	288	194	217	143	168	252	204	152	286	153	265	174	275	257	246	264	243
Sum of MUFA-LysoPCs	0	YES	38.1	26.7	26.3	33.2	29.1	28.1	22.1	24.7	42.9	32.3	25.9	17.5	30.8	50.7	39.6	18.4	35.9	31.7	37.5	29	42.4	35.9	35.6	38.5	34.3
Sum of MUFA-PCs	0	YES	305	264	285	409	327	271	247	292	408	386	250	212	342	406	387	156	367	278	308	285	451	395	404	242	359
Sum of PCs	0	YES	2411	2070	2131	2574	1963	2100	2000	2094	3118	2019	2276	1176	1793	2028	2041	1400	2951	1617	2235	1948	2863	2435	2721	1834	2312
Sum of PCs (aa)	0	YES	2005	1768	1897	2234	1735	1803	1714	1788	2559	1693	1976	1064	1501	1770	1714	1189	2510	1342	1939	1631	2424	2132	2336	1574	1981
Sum of PCs (ae)	0	YES	405	302	233	340	228	296	285	305	557	325	300	111	291	257	327	211	440	274	294	315	439	302	383	259	330
Sum of PUFA-LysoPCs	0	YES	54	43.8	42	47.6	44.2	52.6	38.3	40	62.2	38.4	60.2	22.7	30.9	48.4	38.7	36	61.5	30.8	66.6	35.6	71.6	49.5	55.3	71.6	61
Sum of PUFA-PCs	0	YES	2070	1776	1825	2131	1614	1798	1724	1776	2665	1608	2004	949	1427	1586	1626	1228	2543	1318	1895	1629	2375	2013	2275	1569	1924
Sum of SFA-LysoPCs	0	YES	183	148	147	168	150	162	127	129	183	123	131	103	106	153	126	97.5	189	90.6	161	110	161	171	155	154	148
Sum of SFA-PCs	0	YES	37	30.4	20.4	34.2	22.4	31	29.8	25.6	45	25.6	22.8	14.7	24.2	36	28.5	16.7	40.6	20.1	31.4	33.8	37.4	26.2	42.8	23.5	28.7
Sum of VLCFA-LysoPCs	17	NO	1.16	NA	NA	1.03	NA	0.867	NA	NA	0.853	NA	NA	NA	NA	0.94	NA	NA	0.953	NA	NA	NA	NA	NA	0.964	NA	0.851
Ratio of SMs to PCs	0	YES	0.089	0.078	0.074	0.096	0.077	0.077	0.081	0.074	0.077	0.069	0.066	0.078	0.076	0.073	0.076	0.071	0.097	0.082	0.086	0.098	0.074	0.092	0.079	0.092	0.073
Ratio of PCs (aa) to Choline	0	YES	279	259	352	280	212	301	374	327	333	283	361	261	211	337	200	363	445	150	189	330	458	462	551	179	348
Ratio of PCs (ae) to Choline	0	YES	56.3	44.1	43.4	42.6	27.8	49.4	62.2	55.7	72.5	54.3	54.8	27.1	40.8	48.9	38.1	64.4	77.9	30.6	28.7	63.7	82.9	65.4	90.4	29.4	57.9
Ratio of PCs to Choline	0	YES	336	303	396	323	240	350	437	382	406	337	416	288	251	386	238	427	523	181	218	393	541	528	642	208	406
Sum of Choline Lipids	0	YES	2692	2295	2350	2830	2194	2348	2191	2292	3412	2218	2498	1322	1967	2285	2254	1555	3241	1778	2509	2126	3142	2695	2970	2106	2560
Ratio of Hex2Cer to HexCer	0	YES	1.32	1.02	1.4	0.915	0.903	1.17	1.13	1.05	1.17	0.758	1	1.07	1.22	0.875	1.05	1.79	0.893	1.43	1.34	1.19	1.12	1.01	1.1	1.09	0.825
Ratio of Hex3Cer to Hex2Cer	0	YES	0.202	0.369	0.264	0.337	0.327	0.23	0.251	0.319	0.484	0.427	0.267	0.315	0.262	0.307	0.371	0.201	0.367	0.233	0.263	0.235	0.33	0.28	0.297	0.303	0.386
Ratio of Hex3Cer to HexCer	0	YES	0.266	0.376	0.37	0.308	0.295	0.268	0.282	0.336	0.566	0.324	0.267	0.336	0.319	0.268	0.391	0.36	0.328	0.334	0.352	0.28	0.37	0.284	0.328	0.329	0.318
Sum of Glycosyl-Cer	0	YES	14.3	10.2	9.12	13.5	8.65	10.2	10	10.2	13.7	7.51	9.04	5.25	9.18	8.27	9.37	9.95	18.4	8.24	12.3	12.6	13.7	11.3	12.8	9.33	9.7
Sum of Hex2Cer	0	YES	7.02	4.27	4.47	5.36	3.43	4.77	4.57	4.37	5.72	2.61	3.85	2.27	4.23	3.29	3.87	5.52	7.1	4.14	5.93	5.86	5.96	4.81	5.63	4.06	3.6
Sum of Hex3Cer	0	YES	1.42	1.57	1.18	1.81	1.12	1.1	1.15	1.39	2.77	1.12	1.03	0.716	1.11	1.01	1.44	1.11	2.61	0.966	1.56	1.38	1.97	1.35	1.67	1.23	1.39
Sum of HexCer	0	YES	5.86	4.37	3.48	6.34	4.09	4.3	4.28	4.48	5.21	3.78	4.17	2.27	3.84	3.97	4.06	3.31	8.67	3.13	4.81	5.33	5.78	5.13	5.53	4.03	4.72
Sum of LCFA-Glycosyl-Cer	0	YES	9.59	6.73	6.26	8.4	5.28	6.69	6.31	6.38	8.93	4.29	5.62	3.27	5.82	5.04	5.84	7.03	11.1	5.76	8.24	8.04	8.63	7.29	8.25	5.9	5.41
Sum of VLCFA-Glycosyl-Cer	0	YES	4.59	3.38	2.76	4.94	3.27	3.41	3.63	3.72	4.59	3.12	3.36	1.99	3.28	3.17	3.4	2.91	7.12	2.4	3.96	4.46	4.96	3.86	4.44	3.33	4.21
Cortisone Synthesis	25	NO	NA	NA	NA	NA	NA	NA	NA	NA	NA	NA	NA	NA	NA	NA	NA	NA	NA	NA	NA	NA	NA	NA	NA	NA	NA
Sum of Steroid Hormones	0	YES	0.077	0.168	0.058	0.072	0.067	0.083	0.133	0.128	0.125	0.071	0.048	0.069	0.023	0.11	0.031	0.132	0.106	0.031	0.2	0.058	0.167	0.127	0.073	0.066	0.124
3-IAA Synthesis	25	NO	NA	NA	NA	NA	NA	NA	NA	NA	NA	NA	NA	NA	NA	NA	NA	NA	NA	NA	NA	NA	NA	NA	NA	NA	NA
3-IPA Synthesis	25	NO	NA	NA	NA	NA	NA	NA	NA	NA	NA	NA	NA	NA	NA	NA	NA	NA	NA	NA	NA	NA	NA	NA	NA	NA	NA
Indole Sulfonation	25	NO	NA	NA	NA	NA	NA	NA	NA	NA	NA	NA	NA	NA	NA	NA	NA	NA	NA	NA	NA	NA	NA	NA	NA	NA	NA
Sum of Indoles	0	YES	6.66	2.74	4.79	4.64	12.5	5.32	4.74	6.05	21.9	12.3	23.2	1.9	13.2	1.73	14.5	13	5.79	13.6	15.2	2.69	25.6	15.1	7	12.1	12.1
Sum of Purines	1	YES	1.57	1.7	1.44	1.29	0.944	1.87	2.55	2.52	1.11	0.248	0.416	0.231	NA	1.21	2.4	0.315	0.226	0.19	0.414	0.186	0.496	0.924	0.295	0.444	1.01
Xanthine Synthesis	12	NO	1.02	0.724	0.735	0.769	0.546	0.429	0.307	0.437	0.937	NA	NA	NA	NA	0.924	0.407	NA	NA	NA	NA	NA	NA	0.823	NA	NA	0.675
Ratio of SM-OHs to SM-Non OHs	0	YES	0.193	0.111	0.164	0.183	0.182	0.174	0.153	0.187	0.105	0.199	0.132	0.175	0.201	0.157	0.19	0.163	0.124	0.187	0.13	0.189	0.179	0.15	0.189	0.143	0.184
Sum of LCFA-SMs	0	YES	169	130	130	206	124	130	130	130	190	117	126	72.3	111	118	128	81.6	233	111	157	149	177	191	175	136	142
Sum of SM-Non OHs	0	YES	179	145	135	209	127	138	140	130	218	116	132	78.1	113	127	130	85.8	255	112	169	161	178	194	180	147	143
Sum of SM-OHs	0	YES	34.6	16.1	22.2	38.3	23.1	24.1	21.4	24.3	22.8	23.1	17.4	13.6	22.7	20	24.7	14	31.5	20.9	22	30.5	31.9	29.1	34.1	21	26.4
Sum of SMs	0	YES	214	161	157	247	150	162	162	155	241	139	149	91.8	136	147	154	99.9	287	133	191	191	211	223	215	168	170
Sum of VLCFA-SMs	0	YES	44.5	30.6	27.4	41.5	26.3	32.3	31.1	25.2	50.9	22.5	23.3	19.4	24.3	29.7	27	18.3	53.2	21.8	34.1	42.4	34	32.4	39.3	31.8	28.1
Sum of Saturated TGs	0	YES	7.37	10.3	14.9	9.23	8.24	11.2	3.21	3.42	7.58	13.3	9.28	12.8	19.1	23.3	14.2	6.27	5.45	8.4	34.2	8.06	26.6	9.33	16.8	7.65	17.4
Sum of TGs	0	YES	628	469	931	545	556	681	527	408	663	562	714	580	552	835	481	417	1019	438	1238	682	874	681	634	529	783
Sum of Unsaturated TGs	0	YES	622	460	919	537	550	672	524	405	657	551	707	569	536	816	469	412	1013	431	1210	675	852	673	621	523	768
